# Supplementary material for: Description of the first marine-isolated member of the under-represented phylum Gemmatimonadota, and the environmental distribution and ecogenomics of Gaopeijiales ord. nov
Source: mSystems. 2024 Nov 19;9(12):e00535-24. doi: 10.1128/msystems.00535-24 (PMC11651109; doi:10.1128/msystems.00535-24)
Supplement: Supplemental tables — Tables S1 to S14. [file msystems.00535-24-s0002.xlsx]

## Sheet: Table S1
Table S1 Comparisons of the 16S rRNA gene sequence similarity among strains DH-78T, DH-20, CCK-12, Y43, and Gemmatimonadota members
Strains	Accession numbers	16S rRNA gene similarity (%)
		1	2	3	4	5	6	7	8	9	10
1	PP272459	100
2	PP384545	99.2	100
3	PP384546	99.2	100	100
4	PP384547	99.2	100	100	100
5	LN833202	85.9	86.2	86.2	86.2	100
6	AB072735	85.7	85.8	85.8	85.8	84	100
7	KF481682	85.1	85.1	85.1	85.1	83.6	96	100
8	CP053085	83.2	85.6	85.6	85.6	84.2	96.1	96.1	100
9	HM154525	85.7	85.5	85.5	85.5	86.3	90.6	90.5	91.5	100
10	MF363155	85.4	85.2	85.2	85.2	84.8	91.3	91.3	92.5	92.7	100
Strains: 1, DH-78T; 2, DH-20; 3, CCK-12; 4, Y43; 5, Longimicrobium terrae CB-286315T; 6, Gemmatimonas aurantiaca T-27T; 7, Gemmatimonas phototrophica AP64T; 8, “Gemmatimonas groenlandica” TET16; 9, Gemmatirosa kalamazoonensis KBS708T; 10, Roseisolibacter agri AW1220T.

## Sheet: Table S2
Table S2 Cellular fatty acid composition (%) of the four novel strains (DH-78T, DH-20, CCK-12, Y43) compared to other Gemmatimonadota species
Fatty acid	1	2	3	4	5 *	6 *
Saturated
C14:0	2.5	2.5	2.6	2.6	TR	6.2
C16:0	3.7	4.9	2.9	2.2	7.7	3.3
Unsaturated
C15:1 ω6c	TR	TR	TR	TR	−	4
C15:1 ω8c	1.2	1.4	TR	TR	−	−
C16:1 ω5c	16	16.6	15	13.2	2	TR
C16:1 ω9c	2.3	3.6	1.4	1.3	−	−
C20:1 ω7c	4.1	2.8	3.5	2.4	−	−
Branched
iso-C13:0	TR	TR	TR	TR	−	8
iso-C14:0	9.7	11	11.1	12.2	−	2.3
iso-C15:0	36.4	31.6	36.7	43.4	6.1	43.1
anteiso-C15:0	5.2	4.7	5.9	4.3	TR	TR
iso-C15:0 3-OH	TR	TR	TR	TR	2.5	−
iso-C16:0	6.5	8.3	8.2	6.5	1.4	1.4
iso-C17:0	1.8	1.8	1.8	1.3	7.4	−
iso-C17:1 ω9c	−	−	−	−	47.5	−
Summed Feature †
2	1.3	1.6	1.4	1.2	−	4
3	1.3	2	TR	TR	13.6	25.6
Strains: 1, DH-78T; 2, DH-20; 3, CCK-12; 4, Y43; 5, Longimicrobium terrae CB-286315T; 6, Gemmatimonas aurantiaca T-27T.
TR, trace (<1.0%); −, not detectable. Fatty acids present at >10% are indicated in bold.
† Summed features represent a set of more than one fatty acid that cannot be separated by GLC using the MIDI system. Summed feature 2 contained C14:0 3-OH and/or iso-C16:1 I and summed feature 3 contained C16:1 ω7c and/or iso-C15:0 2-OH.
* Data from Pascual et al. (2016).

## Sheet: Table S3
Table S3 The details of the 16S rRNA gene sequences used for reconstructing a robust phylogenetic tree. Fibrobacter intestinalis, marked in blue, was used as the outgroup. The accession numbers of the four novel strains in this study are marked in green.
Accession number	Ez_taxonomy
AJ496284	Bacteria;Fibrobacteres;Fibrobacteria;Fibrobacterales;Fibrobacteraceae;Hallerella;Fibrobacter intestinalis
PP272459	Bacteria;Gemmatimonadetes;Longimicrobia;GU568020_o;GU568020_f;EU245438_g
PP384545	Bacteria;Gemmatimonadetes;Longimicrobia;GU568020_o;GU568020_f;EU245438_g
PP384546	Bacteria;Gemmatimonadetes;Longimicrobia;GU568020_o;GU568020_f;EU245438_g
PP384547	Bacteria;Gemmatimonadetes;Longimicrobia;GU568020_o;GU568020_f;EU245438_g
HM126801	Bacteria;Gemmatimonadetes;EU374070_c;EU374070_o;EU374070_f;AB533884_g
AB534036	Bacteria;Gemmatimonadetes;EU374070_c;EU374070_o;EU374070_f;AB533884_g
AB533884	Bacteria;Gemmatimonadetes;EU374070_c;EU374070_o;EU374070_f;AB533884_g
AB533991	Bacteria;Gemmatimonadetes;EU374070_c;EU374070_o;EU374070_f;AB533908_g
AB533956	Bacteria;Gemmatimonadetes;EU374070_c;EU374070_o;EU374070_f;AB533908_g
AB533908	Bacteria;Gemmatimonadetes;EU374070_c;EU374070_o;EU374070_f;AB533908_g
AB534007	Bacteria;Gemmatimonadetes;EU374070_c;EU374070_o;EU374070_f;AB534007_g
AB694309	Bacteria;Gemmatimonadetes;EU374070_c;EU374070_o;EU374070_f;AM997865_g
AF186415	Bacteria;Gemmatimonadetes;EU374070_c;EU374070_o;EU374070_f;AM997865_g
AM997865	Bacteria;Gemmatimonadetes;EU374070_c;EU374070_o;EU374070_f;AM997865_g
FN553593	Bacteria;Gemmatimonadetes;EU374070_c;EU374070_o;EU374070_f;AM997865_g
EU374069	Bacteria;Gemmatimonadetes;EU374070_c;EU374070_o;EU374070_f;EU374069_g
HQ397461	Bacteria;Gemmatimonadetes;EU374070_c;EU374070_o;EU374070_f;EU374070_g
JN860350	Bacteria;Gemmatimonadetes;EU374070_c;EU374070_o;EU374070_f;EU374070_g
AY913280	Bacteria;Gemmatimonadetes;EU374070_c;EU374070_o;EU374070_f;EU374070_g
AF286033	Bacteria;Gemmatimonadetes;EU374070_c;EU374070_o;EU374070_f;EU374070_g
AB294923	Bacteria;Gemmatimonadetes;EU374070_c;EU374070_o;EU374070_f;EU374070_g
AY913246	Bacteria;Gemmatimonadetes;EU374070_c;EU374070_o;EU374070_f;EU374070_g
FJ665199	Bacteria;Gemmatimonadetes;EU374070_c;EU374070_o;EU374070_f;EU374070_g
FJ748795	Bacteria;Gemmatimonadetes;EU374070_c;EU374070_o;EU374070_f;EU374070_g
GQ246387	Bacteria;Gemmatimonadetes;EU374070_c;EU374070_o;EU374070_f;EU374070_g
EU287420	Bacteria;Gemmatimonadetes;EU374070_c;EU374070_o;EU374070_f;EU374070_g
EU374070	Bacteria;Gemmatimonadetes;EU374070_c;EU374070_o;EU374070_f;EU374070_g
EF999383	Bacteria;Gemmatimonadetes;EU374070_c;EU374070_o;EU374070_f;EU374070_g
EU491471	Bacteria;Gemmatimonadetes;EU374070_c;EU374070_o;EU374070_f;EU374070_g
EU491357	Bacteria;Gemmatimonadetes;EU374070_c;EU374070_o;EU374070_f;EU374070_g
EU491631	Bacteria;Gemmatimonadetes;EU374070_c;EU374070_o;EU374070_f;EU374070_g
EU735019	Bacteria;Gemmatimonadetes;EU374070_c;EU374070_o;EU374070_f;EU374070_g
EU652634	Bacteria;Gemmatimonadetes;EU374070_c;EU374070_o;EU374070_f;EU652634_g
AY225656	Bacteria;Gemmatimonadetes;EU374070_c;EU374070_o;EU374070_f;EU734933_g
EU734933	Bacteria;Gemmatimonadetes;EU374070_c;EU374070_o;EU374070_f;EU734933_g
HQ727643	Bacteria;Gemmatimonadetes;EU374070_c;EU374070_o;EU374070_f;GU056051_g
GU056051	Bacteria;Gemmatimonadetes;EU374070_c;EU374070_o;EU374070_f;GU056051_g
GU056078	Bacteria;Gemmatimonadetes;EU374070_c;EU374070_o;EU374070_f;GU056078_g
JN860376	Bacteria;Gemmatimonadetes;EU374070_c;EU374070_o;EU374070_f;JN860376_g
JQ426305	Bacteria;Gemmatimonadetes;EU374070_c;EU374070_o;EU374070_f;JQ426305_g
HM186142	Bacteria;Gemmatimonadetes;EU374070_c;HQ727642_o;GQ262856_f;GQ262856_g
HM186780	Bacteria;Gemmatimonadetes;EU374070_c;HQ727642_o;GQ262856_f;GQ262856_g
DQ906881	Bacteria;Gemmatimonadetes;EU374070_c;HQ727642_o;GQ262856_f;GQ262856_g
GQ262856	Bacteria;Gemmatimonadetes;EU374070_c;HQ727642_o;GQ262856_f;GQ262856_g
HQ727642	Bacteria;Gemmatimonadetes;EU374070_c;HQ727642_o;HQ727642_f;HQ727642_g
JF727714	Bacteria;Gemmatimonadetes;EU374070_c;HQ727642_o;HQ727642_f;HQ727642_g
JF809740	Bacteria;Gemmatimonadetes;EU374070_c;HQ727642_o;HQ727642_f;HQ727642_g
JX001110	Bacteria;Gemmatimonadetes;EU374070_c;HQ727642_o;HQ727642_f;HQ727642_g
JX240976	Bacteria;Gemmatimonadetes;EU374070_c;HQ727642_o;HQ727642_f;HQ727642_g
AF317745	Bacteria;Gemmatimonadetes;EU374070_c;HQ727642_o;HQ727642_f;HQ727642_g
AM943577	Bacteria;Gemmatimonadetes;EU374070_c;HQ727642_o;HQ727642_f;HQ727642_g
AY592110	Bacteria;Gemmatimonadetes;EU374070_c;HQ727642_o;HQ727642_f;HQ727642_g
GQ143772	Bacteria;Gemmatimonadetes;EU374070_c;HQ727642_o;HQ727642_f;HQ727642_g
GQ143755	Bacteria;Gemmatimonadetes;EU374070_c;HQ727642_o;HQ727642_f;HQ727642_g
JN825454	Bacteria;Gemmatimonadetes;Gemmatimonadetes_c;Gemmatimonadales;Gemmatimonadaceae;AB257643_g
AB257643	Bacteria;Gemmatimonadetes;Gemmatimonadetes_c;Gemmatimonadales;Gemmatimonadaceae;AB257643_g
AB257644	Bacteria;Gemmatimonadetes;Gemmatimonadetes_c;Gemmatimonadales;Gemmatimonadaceae;AB257644_g
HQ190362	Bacteria;Gemmatimonadetes;Gemmatimonadetes_c;Gemmatimonadales;Gemmatimonadaceae;AF507703_g
JF776949	Bacteria;Gemmatimonadetes;Gemmatimonadetes_c;Gemmatimonadales;Gemmatimonadaceae;AF507703_g
JQ825026	Bacteria;Gemmatimonadetes;Gemmatimonadetes_c;Gemmatimonadales;Gemmatimonadaceae;AF507703_g
JQ770114	Bacteria;Gemmatimonadetes;Gemmatimonadetes_c;Gemmatimonadales;Gemmatimonadaceae;AF507703_g
JX647715	Bacteria;Gemmatimonadetes;Gemmatimonadetes_c;Gemmatimonadales;Gemmatimonadaceae;AF507703_g
JQ278841	Bacteria;Gemmatimonadetes;Gemmatimonadetes_c;Gemmatimonadales;Gemmatimonadaceae;AF507703_g
AY921753	Bacteria;Gemmatimonadetes;Gemmatimonadetes_c;Gemmatimonadales;Gemmatimonadaceae;AF507703_g
EF612388	Bacteria;Gemmatimonadetes;Gemmatimonadetes_c;Gemmatimonadales;Gemmatimonadaceae;AF507703_g
AF507703	Bacteria;Gemmatimonadetes;Gemmatimonadetes_c;Gemmatimonadales;Gemmatimonadaceae;AF507703_g
FJ444658	Bacteria;Gemmatimonadetes;Gemmatimonadetes_c;Gemmatimonadales;Gemmatimonadaceae;AF507703_g
EU134803	Bacteria;Gemmatimonadetes;Gemmatimonadetes_c;Gemmatimonadales;Gemmatimonadaceae;AF507703_g
EU134802	Bacteria;Gemmatimonadetes;Gemmatimonadetes_c;Gemmatimonadales;Gemmatimonadaceae;AF507703_g
EU134838	Bacteria;Gemmatimonadetes;Gemmatimonadetes_c;Gemmatimonadales;Gemmatimonadaceae;AF507703_g
EU134848	Bacteria;Gemmatimonadetes;Gemmatimonadetes_c;Gemmatimonadales;Gemmatimonadaceae;AF507703_g
HQ397545	Bacteria;Gemmatimonadetes;Gemmatimonadetes_c;Gemmatimonadales;Gemmatimonadaceae;AJ582058_g
JF776921	Bacteria;Gemmatimonadetes;Gemmatimonadetes_c;Gemmatimonadales;Gemmatimonadaceae;AJ582058_g
JF025072	Bacteria;Gemmatimonadetes;Gemmatimonadetes_c;Gemmatimonadales;Gemmatimonadaceae;AJ582058_g
HQ118971	Bacteria;Gemmatimonadetes;Gemmatimonadetes_c;Gemmatimonadales;Gemmatimonadaceae;AJ582058_g
JX489958	Bacteria;Gemmatimonadetes;Gemmatimonadetes_c;Gemmatimonadales;Gemmatimonadaceae;AJ582058_g
JQ427994	Bacteria;Gemmatimonadetes;Gemmatimonadetes_c;Gemmatimonadales;Gemmatimonadaceae;AJ582058_g
JN580015	Bacteria;Gemmatimonadetes;Gemmatimonadetes_c;Gemmatimonadales;Gemmatimonadaceae;AJ582058_g
EF516538	Bacteria;Gemmatimonadetes;Gemmatimonadetes_c;Gemmatimonadales;Gemmatimonadaceae;AJ582058_g
EF516451	Bacteria;Gemmatimonadetes;Gemmatimonadetes_c;Gemmatimonadales;Gemmatimonadaceae;AJ582058_g
EF516420	Bacteria;Gemmatimonadetes;Gemmatimonadetes_c;Gemmatimonadales;Gemmatimonadaceae;AJ582058_g
EF516047	Bacteria;Gemmatimonadetes;Gemmatimonadetes_c;Gemmatimonadales;Gemmatimonadaceae;AJ582058_g
AF432632	Bacteria;Gemmatimonadetes;Gemmatimonadetes_c;Gemmatimonadales;Gemmatimonadaceae;AJ582058_g
AJ582058	Bacteria;Gemmatimonadetes;Gemmatimonadetes_c;Gemmatimonadales;Gemmatimonadaceae;AJ582058_g
AM934950	Bacteria;Gemmatimonadetes;Gemmatimonadetes_c;Gemmatimonadales;Gemmatimonadaceae;AJ582058_g
JF181257	Bacteria;Gemmatimonadetes;Gemmatimonadetes_c;Gemmatimonadales;Gemmatimonadaceae;AY234571_g
JF175035	Bacteria;Gemmatimonadetes;Gemmatimonadetes_c;Gemmatimonadales;Gemmatimonadaceae;AY234571_g
HQ118855	Bacteria;Gemmatimonadetes;Gemmatimonadetes_c;Gemmatimonadales;Gemmatimonadaceae;AY234571_g
JX898173	Bacteria;Gemmatimonadetes;Gemmatimonadetes_c;Gemmatimonadales;Gemmatimonadaceae;AY234571_g
AY234571	Bacteria;Gemmatimonadetes;Gemmatimonadetes_c;Gemmatimonadales;Gemmatimonadaceae;AY234571_g
JF429090	Bacteria;Gemmatimonadetes;Gemmatimonadetes_c;Gemmatimonadales;Gemmatimonadaceae;AY395343_g
JX025750	Bacteria;Gemmatimonadetes;Gemmatimonadetes_c;Gemmatimonadales;Gemmatimonadaceae;AY395343_g
PAC003118	Bacteria;Gemmatimonadetes;Gemmatimonadetes_c;Gemmatimonadales;Gemmatimonadaceae;AY395343_g
AY395343	Bacteria;Gemmatimonadetes;Gemmatimonadetes_c;Gemmatimonadales;Gemmatimonadaceae;AY395343_g
FJ538148	Bacteria;Gemmatimonadetes;Gemmatimonadetes_c;Gemmatimonadales;Gemmatimonadaceae;AY395343_g
EU445223	Bacteria;Gemmatimonadetes;Gemmatimonadetes_c;Gemmatimonadales;Gemmatimonadaceae;AY395343_g
AY921894	Bacteria;Gemmatimonadetes;Gemmatimonadetes_c;Gemmatimonadales;Gemmatimonadaceae;AY493978_g
AY493978	Bacteria;Gemmatimonadetes;Gemmatimonadetes_c;Gemmatimonadales;Gemmatimonadaceae;AY493978_g
JF703574	Bacteria;Gemmatimonadetes;Gemmatimonadetes_c;Gemmatimonadales;Gemmatimonadaceae;AY921712_g
JX133583	Bacteria;Gemmatimonadetes;Gemmatimonadetes_c;Gemmatimonadales;Gemmatimonadaceae;AY921712_g
AY921712	Bacteria;Gemmatimonadetes;Gemmatimonadetes_c;Gemmatimonadales;Gemmatimonadaceae;AY921712_g
EU134834	Bacteria;Gemmatimonadetes;Gemmatimonadetes_c;Gemmatimonadales;Gemmatimonadaceae;AY921712_g
EU134801	Bacteria;Gemmatimonadetes;Gemmatimonadetes_c;Gemmatimonadales;Gemmatimonadaceae;AY921712_g
AY921912	Bacteria;Gemmatimonadetes;Gemmatimonadetes_c;Gemmatimonadales;Gemmatimonadaceae;AY921912_g
AY922169	Bacteria;Gemmatimonadetes;Gemmatimonadetes_c;Gemmatimonadales;Gemmatimonadaceae;AY922169_g
FJ479068	Bacteria;Gemmatimonadetes;Gemmatimonadetes_c;Gemmatimonadales;Gemmatimonadaceae;AY922169_g
JF240779	Bacteria;Gemmatimonadetes;Gemmatimonadetes_c;Gemmatimonadales;Gemmatimonadaceae;DQ532334_g
JF189209	Bacteria;Gemmatimonadetes;Gemmatimonadetes_c;Gemmatimonadales;Gemmatimonadaceae;DQ532334_g
JF135627	Bacteria;Gemmatimonadetes;Gemmatimonadetes_c;Gemmatimonadales;Gemmatimonadaceae;DQ532334_g
JF132228	Bacteria;Gemmatimonadetes;Gemmatimonadetes_c;Gemmatimonadales;Gemmatimonadaceae;DQ532334_g
JF098707	Bacteria;Gemmatimonadetes;Gemmatimonadetes_c;Gemmatimonadales;Gemmatimonadaceae;DQ532334_g
HM240927	Bacteria;Gemmatimonadetes;Gemmatimonadetes_c;Gemmatimonadales;Gemmatimonadaceae;DQ532334_g
HM240925	Bacteria;Gemmatimonadetes;Gemmatimonadetes_c;Gemmatimonadales;Gemmatimonadaceae;DQ532334_g
HM240919	Bacteria;Gemmatimonadetes;Gemmatimonadetes_c;Gemmatimonadales;Gemmatimonadaceae;DQ532334_g
JN229945	Bacteria;Gemmatimonadetes;Gemmatimonadetes_c;Gemmatimonadales;Gemmatimonadaceae;DQ532334_g
DQ532334	Bacteria;Gemmatimonadetes;Gemmatimonadetes_c;Gemmatimonadales;Gemmatimonadaceae;DQ532334_g
DQ532275	Bacteria;Gemmatimonadetes;Gemmatimonadetes_c;Gemmatimonadales;Gemmatimonadaceae;DQ532334_g
DQ532241	Bacteria;Gemmatimonadetes;Gemmatimonadetes_c;Gemmatimonadales;Gemmatimonadaceae;DQ532334_g
DQ532355	Bacteria;Gemmatimonadetes;Gemmatimonadetes_c;Gemmatimonadales;Gemmatimonadaceae;DQ532334_g
FJ595552	Bacteria;Gemmatimonadetes;Gemmatimonadetes_c;Gemmatimonadales;Gemmatimonadaceae;DQ532334_g
FJ595529	Bacteria;Gemmatimonadetes;Gemmatimonadetes_c;Gemmatimonadales;Gemmatimonadaceae;DQ532334_g
GQ113831	Bacteria;Gemmatimonadetes;Gemmatimonadetes_c;Gemmatimonadales;Gemmatimonadaceae;DQ532334_g
JF265938	Bacteria;Gemmatimonadetes;Gemmatimonadetes_c;Gemmatimonadales;Gemmatimonadaceae;EF019963_g
EF019963	Bacteria;Gemmatimonadetes;Gemmatimonadetes_c;Gemmatimonadales;Gemmatimonadaceae;EF019963_g
EF020034	Bacteria;Gemmatimonadetes;Gemmatimonadetes_c;Gemmatimonadales;Gemmatimonadaceae;EF020034_g
JN409187	Bacteria;Gemmatimonadetes;Gemmatimonadetes_c;Gemmatimonadales;Gemmatimonadaceae;EF125943_g
EF125943	Bacteria;Gemmatimonadetes;Gemmatimonadetes_c;Gemmatimonadales;Gemmatimonadaceae;EF125943_g
EF492938	Bacteria;Gemmatimonadetes;Gemmatimonadetes_c;Gemmatimonadales;Gemmatimonadaceae;EF492938_g
EF516028	Bacteria;Gemmatimonadetes;Gemmatimonadetes_c;Gemmatimonadales;Gemmatimonadaceae;EF516028_g
EF516323	Bacteria;Gemmatimonadetes;Gemmatimonadetes_c;Gemmatimonadales;Gemmatimonadaceae;EF516323_g
EF516870	Bacteria;Gemmatimonadetes;Gemmatimonadetes_c;Gemmatimonadales;Gemmatimonadaceae;EF516870_g
AY218695	Bacteria;Gemmatimonadetes;Gemmatimonadetes_c;Gemmatimonadales;Gemmatimonadaceae;EF516870_g
EF540421	Bacteria;Gemmatimonadetes;Gemmatimonadetes_c;Gemmatimonadales;Gemmatimonadaceae;EF540421_g
EF612386	Bacteria;Gemmatimonadetes;Gemmatimonadetes_c;Gemmatimonadales;Gemmatimonadaceae;EF612386_g
EF688378	Bacteria;Gemmatimonadetes;Gemmatimonadetes_c;Gemmatimonadales;Gemmatimonadaceae;EF688378_g
EU134827	Bacteria;Gemmatimonadetes;Gemmatimonadetes_c;Gemmatimonadales;Gemmatimonadaceae;EU134827_g
EU134837	Bacteria;Gemmatimonadetes;Gemmatimonadetes_c;Gemmatimonadales;Gemmatimonadaceae;EU134837_g
JF229502	Bacteria;Gemmatimonadetes;Gemmatimonadetes_c;Gemmatimonadales;Gemmatimonadaceae;EU137390_g
PAC003119	Bacteria;Gemmatimonadetes;Gemmatimonadetes_c;Gemmatimonadales;Gemmatimonadaceae;EU137390_g
JN409111	Bacteria;Gemmatimonadetes;Gemmatimonadetes_c;Gemmatimonadales;Gemmatimonadaceae;EU137390_g
JN023522	Bacteria;Gemmatimonadetes;Gemmatimonadetes_c;Gemmatimonadales;Gemmatimonadaceae;EU137390_g
AY922065	Bacteria;Gemmatimonadetes;Gemmatimonadetes_c;Gemmatimonadales;Gemmatimonadaceae;EU137390_g
AY921885	Bacteria;Gemmatimonadetes;Gemmatimonadetes_c;Gemmatimonadales;Gemmatimonadaceae;EU137390_g
AY921900	Bacteria;Gemmatimonadetes;Gemmatimonadetes_c;Gemmatimonadales;Gemmatimonadaceae;EU137390_g
EF516780	Bacteria;Gemmatimonadetes;Gemmatimonadetes_c;Gemmatimonadales;Gemmatimonadaceae;EU137390_g
AY234652	Bacteria;Gemmatimonadetes;Gemmatimonadetes_c;Gemmatimonadales;Gemmatimonadaceae;EU137390_g
AJ582055	Bacteria;Gemmatimonadetes;Gemmatimonadetes_c;Gemmatimonadales;Gemmatimonadaceae;EU137390_g
GQ396903	Bacteria;Gemmatimonadetes;Gemmatimonadetes_c;Gemmatimonadales;Gemmatimonadaceae;EU137390_g
FR749804	Bacteria;Gemmatimonadetes;Gemmatimonadetes_c;Gemmatimonadales;Gemmatimonadaceae;EU137390_g
GQ396953	Bacteria;Gemmatimonadetes;Gemmatimonadetes_c;Gemmatimonadales;Gemmatimonadaceae;EU137390_g
EU193064	Bacteria;Gemmatimonadetes;Gemmatimonadetes_c;Gemmatimonadales;Gemmatimonadaceae;EU137390_g
EU137390	Bacteria;Gemmatimonadetes;Gemmatimonadetes_c;Gemmatimonadales;Gemmatimonadaceae;EU137390_g
EU861827	Bacteria;Gemmatimonadetes;Gemmatimonadetes_c;Gemmatimonadales;Gemmatimonadaceae;EU137390_g
JF428956	Bacteria;Gemmatimonadetes;Gemmatimonadetes_c;Gemmatimonadales;Gemmatimonadaceae;EU335213_g
JF266321	Bacteria;Gemmatimonadetes;Gemmatimonadetes_c;Gemmatimonadales;Gemmatimonadaceae;EU335213_g
JF429060	Bacteria;Gemmatimonadetes;Gemmatimonadetes_c;Gemmatimonadales;Gemmatimonadaceae;EU335213_g
HM186692	Bacteria;Gemmatimonadetes;Gemmatimonadetes_c;Gemmatimonadales;Gemmatimonadaceae;EU335213_g
HM187236	Bacteria;Gemmatimonadetes;Gemmatimonadetes_c;Gemmatimonadales;Gemmatimonadaceae;EU335213_g
JX080282	Bacteria;Gemmatimonadetes;Gemmatimonadetes_c;Gemmatimonadales;Gemmatimonadaceae;EU335213_g
PAC003120	Bacteria;Gemmatimonadetes;Gemmatimonadetes_c;Gemmatimonadales;Gemmatimonadaceae;EU335213_g
JF833586	Bacteria;Gemmatimonadetes;Gemmatimonadetes_c;Gemmatimonadales;Gemmatimonadaceae;EU335213_g
JN606999	Bacteria;Gemmatimonadetes;Gemmatimonadetes_c;Gemmatimonadales;Gemmatimonadaceae;EU335213_g
DQ906848	Bacteria;Gemmatimonadetes;Gemmatimonadetes_c;Gemmatimonadales;Gemmatimonadaceae;EU335213_g
DQ906814	Bacteria;Gemmatimonadetes;Gemmatimonadetes_c;Gemmatimonadales;Gemmatimonadaceae;EU335213_g
DQ906808	Bacteria;Gemmatimonadetes;Gemmatimonadetes_c;Gemmatimonadales;Gemmatimonadaceae;EU335213_g
DQ906793	Bacteria;Gemmatimonadetes;Gemmatimonadetes_c;Gemmatimonadales;Gemmatimonadaceae;EU335213_g
DQ906779	Bacteria;Gemmatimonadetes;Gemmatimonadetes_c;Gemmatimonadales;Gemmatimonadaceae;EU335213_g
EF516169	Bacteria;Gemmatimonadetes;Gemmatimonadetes_c;Gemmatimonadales;Gemmatimonadaceae;EU335213_g
EF492887	Bacteria;Gemmatimonadetes;Gemmatimonadetes_c;Gemmatimonadales;Gemmatimonadaceae;EU335213_g
AF432626	Bacteria;Gemmatimonadetes;Gemmatimonadetes_c;Gemmatimonadales;Gemmatimonadaceae;EU335213_g
EU335213	Bacteria;Gemmatimonadetes;Gemmatimonadetes_c;Gemmatimonadales;Gemmatimonadaceae;EU335213_g
EU134877	Bacteria;Gemmatimonadetes;Gemmatimonadetes_c;Gemmatimonadales;Gemmatimonadaceae;EU335213_g
HQ445792	Bacteria;Gemmatimonadetes;Gemmatimonadetes_c;Gemmatimonadales;Gemmatimonadaceae;EU491374_g
HM186310	Bacteria;Gemmatimonadetes;Gemmatimonadetes_c;Gemmatimonadales;Gemmatimonadaceae;EU491374_g
HM187411	Bacteria;Gemmatimonadetes;Gemmatimonadetes_c;Gemmatimonadales;Gemmatimonadaceae;EU491374_g
HM187182	Bacteria;Gemmatimonadetes;Gemmatimonadetes_c;Gemmatimonadales;Gemmatimonadaceae;EU491374_g
HM187163	Bacteria;Gemmatimonadetes;Gemmatimonadetes_c;Gemmatimonadales;Gemmatimonadaceae;EU491374_g
GU056045	Bacteria;Gemmatimonadetes;Gemmatimonadetes_c;Gemmatimonadales;Gemmatimonadaceae;EU491374_g
GU302463	Bacteria;Gemmatimonadetes;Gemmatimonadetes_c;Gemmatimonadales;Gemmatimonadaceae;EU491374_g
HM558945	Bacteria;Gemmatimonadetes;Gemmatimonadetes_c;Gemmatimonadales;Gemmatimonadaceae;EU491374_g
HM445137	Bacteria;Gemmatimonadetes;Gemmatimonadetes_c;Gemmatimonadales;Gemmatimonadaceae;EU491374_g
JX001066	Bacteria;Gemmatimonadetes;Gemmatimonadetes_c;Gemmatimonadales;Gemmatimonadaceae;EU491374_g
KC009997	Bacteria;Gemmatimonadetes;Gemmatimonadetes_c;Gemmatimonadales;Gemmatimonadaceae;EU491374_g
KC009988	Bacteria;Gemmatimonadetes;Gemmatimonadetes_c;Gemmatimonadales;Gemmatimonadaceae;EU491374_g
JN527977	Bacteria;Gemmatimonadetes;Gemmatimonadetes_c;Gemmatimonadales;Gemmatimonadaceae;EU491374_g
JF809770	Bacteria;Gemmatimonadetes;Gemmatimonadetes_c;Gemmatimonadales;Gemmatimonadaceae;EU491374_g
JF809765	Bacteria;Gemmatimonadetes;Gemmatimonadetes_c;Gemmatimonadales;Gemmatimonadaceae;EU491374_g
JQ425894	Bacteria;Gemmatimonadetes;Gemmatimonadetes_c;Gemmatimonadales;Gemmatimonadaceae;EU491374_g
JN801121	Bacteria;Gemmatimonadetes;Gemmatimonadetes_c;Gemmatimonadales;Gemmatimonadaceae;EU491374_g
JQ013373	Bacteria;Gemmatimonadetes;Gemmatimonadetes_c;Gemmatimonadales;Gemmatimonadaceae;EU491374_g
JN977160	Bacteria;Gemmatimonadetes;Gemmatimonadetes_c;Gemmatimonadales;Gemmatimonadaceae;EU491374_g
JN886874	Bacteria;Gemmatimonadetes;Gemmatimonadetes_c;Gemmatimonadales;Gemmatimonadaceae;EU491374_g
JN536205	Bacteria;Gemmatimonadetes;Gemmatimonadetes_c;Gemmatimonadales;Gemmatimonadaceae;EU491374_g
DQ811925	Bacteria;Gemmatimonadetes;Gemmatimonadetes_c;Gemmatimonadales;Gemmatimonadaceae;EU491374_g
DQ906856	Bacteria;Gemmatimonadetes;Gemmatimonadetes_c;Gemmatimonadales;Gemmatimonadaceae;EU491374_g
DQ906914	Bacteria;Gemmatimonadetes;Gemmatimonadetes_c;Gemmatimonadales;Gemmatimonadaceae;EU491374_g
AB694273	Bacteria;Gemmatimonadetes;Gemmatimonadetes_c;Gemmatimonadales;Gemmatimonadaceae;EU491374_g
AB722110	Bacteria;Gemmatimonadetes;Gemmatimonadetes_c;Gemmatimonadales;Gemmatimonadaceae;EU491374_g
EU374074	Bacteria;Gemmatimonadetes;Gemmatimonadetes_c;Gemmatimonadales;Gemmatimonadaceae;EU491374_g
EU048610	Bacteria;Gemmatimonadetes;Gemmatimonadetes_c;Gemmatimonadales;Gemmatimonadaceae;EU491374_g
EU682497	Bacteria;Gemmatimonadetes;Gemmatimonadetes_c;Gemmatimonadales;Gemmatimonadaceae;EU491374_g
EU881144	Bacteria;Gemmatimonadetes;Gemmatimonadetes_c;Gemmatimonadales;Gemmatimonadaceae;EU491374_g
EU881123	Bacteria;Gemmatimonadetes;Gemmatimonadetes_c;Gemmatimonadales;Gemmatimonadaceae;EU491374_g
EU491374	Bacteria;Gemmatimonadetes;Gemmatimonadetes_c;Gemmatimonadales;Gemmatimonadaceae;EU491374_g
EU386058	Bacteria;Gemmatimonadetes;Gemmatimonadetes_c;Gemmatimonadales;Gemmatimonadaceae;EU491374_g
EU491639	Bacteria;Gemmatimonadetes;Gemmatimonadetes_c;Gemmatimonadales;Gemmatimonadaceae;EU491374_g
EU617723	Bacteria;Gemmatimonadetes;Gemmatimonadetes_c;Gemmatimonadales;Gemmatimonadaceae;EU491374_g
EU676443	Bacteria;Gemmatimonadetes;Gemmatimonadetes_c;Gemmatimonadales;Gemmatimonadaceae;EU676443_g
EU861947	Bacteria;Gemmatimonadetes;Gemmatimonadetes_c;Gemmatimonadales;Gemmatimonadaceae;EU861947_g
FJ230809	Bacteria;Gemmatimonadetes;Gemmatimonadetes_c;Gemmatimonadales;Gemmatimonadaceae;FJ230809_g
PAC003121	Bacteria;Gemmatimonadetes;Gemmatimonadetes_c;Gemmatimonadales;Gemmatimonadaceae;FJ479207_g
JF085370	Bacteria;Gemmatimonadetes;Gemmatimonadetes_c;Gemmatimonadales;Gemmatimonadaceae;FN436138_g
FN436138	Bacteria;Gemmatimonadetes;Gemmatimonadetes_c;Gemmatimonadales;Gemmatimonadaceae;FN436138_g
HQ190370	Bacteria;Gemmatimonadetes;Gemmatimonadetes_c;Gemmatimonadales;Gemmatimonadaceae;Gemmatimonas
JF046807	Bacteria;Gemmatimonadetes;Gemmatimonadetes_c;Gemmatimonadales;Gemmatimonadaceae;Gemmatimonas
HM130041	Bacteria;Gemmatimonadetes;Gemmatimonadetes_c;Gemmatimonadales;Gemmatimonadaceae;Gemmatimonas
GQ500743	Bacteria;Gemmatimonadetes;Gemmatimonadetes_c;Gemmatimonadales;Gemmatimonadaceae;Gemmatimonas
GQ441328	Bacteria;Gemmatimonadetes;Gemmatimonadetes_c;Gemmatimonadales;Gemmatimonadaceae;Gemmatimonas
DQ640655	Bacteria;Gemmatimonadetes;Gemmatimonadetes_c;Gemmatimonadales;Gemmatimonadaceae;Gemmatimonas
EF019609	Bacteria;Gemmatimonadetes;Gemmatimonadetes_c;Gemmatimonadales;Gemmatimonadaceae;Gemmatimonas
EF203205	Bacteria;Gemmatimonadetes;Gemmatimonadetes_c;Gemmatimonadales;Gemmatimonadaceae;Gemmatimonas
GQ396856	Bacteria;Gemmatimonadetes;Gemmatimonadetes_c;Gemmatimonadales;Gemmatimonadaceae;Gemmatimonas
FQ660394	Bacteria;Gemmatimonadetes;Gemmatimonadetes_c;Gemmatimonadales;Gemmatimonadaceae;Gemmatimonas
EU283565	Bacteria;Gemmatimonadetes;Gemmatimonadetes_c;Gemmatimonadales;Gemmatimonadaceae;Gemmatimonas
EU283560	Bacteria;Gemmatimonadetes;Gemmatimonadetes_c;Gemmatimonadales;Gemmatimonadaceae;Gemmatimonas
AB072735	Bacteria;Gemmatimonadetes;Gemmatimonadetes_c;Gemmatimonadales;Gemmatimonadaceae;Gemmatimonas;Gemmatimonas aurantiaca
CP053085	Bacteria;Gemmatimonadetes;Gemmatimonadetes_c;Gemmatimonadales;Gemmatimonadaceae;Gemmatimonas;Gemmatimonas groenlandica
KF481682	Bacteria;Gemmatimonadetes;Gemmatimonadetes_c;Gemmatimonadales;Gemmatimonadaceae;Gemmatimonas;Gemmatimonas phototrophica
HM845926	Bacteria;Gemmatimonadetes;Gemmatimonadetes_c;Gemmatimonadales;Gemmatimonadaceae;Gemmatirosa
EU134855	Bacteria;Gemmatimonadetes;Gemmatimonadetes_c;Gemmatimonadales;Gemmatimonadaceae;Gemmatirosa
HM154525	Bacteria;Gemmatimonadetes;Gemmatimonadetes_c;Gemmatimonadales;Gemmatimonadaceae;Gemmatirosa;Gemmatirosa kalamazoonesis
GQ263460	Bacteria;Gemmatimonadetes;Gemmatimonadetes_c;Gemmatimonadales;Gemmatimonadaceae;GQ263460_g
DQ833469	Bacteria;Gemmatimonadetes;Gemmatimonadetes_c;Gemmatimonadales;Gemmatimonadaceae;GQ396892_g
GQ396892	Bacteria;Gemmatimonadetes;Gemmatimonadetes_c;Gemmatimonadales;Gemmatimonadaceae;GQ396892_g
JF449950	Bacteria;Gemmatimonadetes;Gemmatimonadetes_c;Gemmatimonadales;Gemmatimonadaceae;GQ396950_g
JF045073	Bacteria;Gemmatimonadetes;Gemmatimonadetes_c;Gemmatimonadales;Gemmatimonadaceae;GQ396950_g
AY921939	Bacteria;Gemmatimonadetes;Gemmatimonadetes_c;Gemmatimonadales;Gemmatimonadaceae;GQ396950_g
GQ396950	Bacteria;Gemmatimonadetes;Gemmatimonadetes_c;Gemmatimonadales;Gemmatimonadaceae;GQ396950_g
GQ406203	Bacteria;Gemmatimonadetes;Gemmatimonadetes_c;Gemmatimonadales;Gemmatimonadaceae;GQ406203_g
GU557153	Bacteria;Gemmatimonadetes;Gemmatimonadetes_c;Gemmatimonadales;Gemmatimonadaceae;GU557153_g
GU731332	Bacteria;Gemmatimonadetes;Gemmatimonadetes_c;Gemmatimonadales;Gemmatimonadaceae;GU731332_g
HQ190317	Bacteria;Gemmatimonadetes;Gemmatimonadetes_c;Gemmatimonadales;Gemmatimonadaceae;HQ132388_g
HQ132388	Bacteria;Gemmatimonadetes;Gemmatimonadetes_c;Gemmatimonadales;Gemmatimonadaceae;HQ132388_g
JQ311836	Bacteria;Gemmatimonadetes;Gemmatimonadetes_c;Gemmatimonadales;Gemmatimonadaceae;HQ132388_g
JN896865	Bacteria;Gemmatimonadetes;Gemmatimonadetes_c;Gemmatimonadales;Gemmatimonadaceae;HQ132388_g
EF157193	Bacteria;Gemmatimonadetes;Gemmatimonadetes_c;Gemmatimonadales;Gemmatimonadaceae;HQ132388_g
AF432621	Bacteria;Gemmatimonadetes;Gemmatimonadetes_c;Gemmatimonadales;Gemmatimonadaceae;HQ132388_g
AY218696	Bacteria;Gemmatimonadetes;Gemmatimonadetes_c;Gemmatimonadales;Gemmatimonadaceae;HQ132388_g
AJ867913	Bacteria;Gemmatimonadetes;Gemmatimonadetes_c;Gemmatimonadales;Gemmatimonadaceae;HQ132388_g
FM209166	Bacteria;Gemmatimonadetes;Gemmatimonadetes_c;Gemmatimonadales;Gemmatimonadaceae;HQ132388_g
FQ659387	Bacteria;Gemmatimonadetes;Gemmatimonadetes_c;Gemmatimonadales;Gemmatimonadaceae;HQ132388_g
EU803569	Bacteria;Gemmatimonadetes;Gemmatimonadetes_c;Gemmatimonadales;Gemmatimonadaceae;HQ132388_g
HQ184023	Bacteria;Gemmatimonadetes;Gemmatimonadetes_c;Gemmatimonadales;Gemmatimonadaceae;HQ184023_g
AY922039	Bacteria;Gemmatimonadetes;Gemmatimonadetes_c;Gemmatimonadales;Gemmatimonadaceae;HQ184023_g
AY921783	Bacteria;Gemmatimonadetes;Gemmatimonadetes_c;Gemmatimonadales;Gemmatimonadaceae;HQ184023_g
FJ755752	Bacteria;Gemmatimonadetes;Gemmatimonadetes_c;Gemmatimonadales;Gemmatimonadaceae;HQ184023_g
HQ674928	Bacteria;Gemmatimonadetes;Gemmatimonadetes_c;Gemmatimonadales;Gemmatimonadaceae;HQ674928_g
HQ910276	Bacteria;Gemmatimonadetes;Gemmatimonadetes_c;Gemmatimonadales;Gemmatimonadaceae;HQ910276_g
HQ910337	Bacteria;Gemmatimonadetes;Gemmatimonadetes_c;Gemmatimonadales;Gemmatimonadaceae;HQ910337_g
HM565055	Bacteria;Gemmatimonadetes;Gemmatimonadetes_c;Gemmatimonadales;Gemmatimonadaceae;HQ910337_g
JF703395	Bacteria;Gemmatimonadetes;Gemmatimonadetes_c;Gemmatimonadales;Gemmatimonadaceae;JF703395_g
JF776877	Bacteria;Gemmatimonadetes;Gemmatimonadetes_c;Gemmatimonadales;Gemmatimonadaceae;JF776877_g
JF776894	Bacteria;Gemmatimonadetes;Gemmatimonadetes_c;Gemmatimonadales;Gemmatimonadaceae;JF776894_g
JX080244	Bacteria;Gemmatimonadetes;Gemmatimonadetes_c;Gemmatimonadales;Gemmatimonadaceae;JF776894_g
JN178179	Bacteria;Gemmatimonadetes;Gemmatimonadetes_c;Gemmatimonadales;Gemmatimonadaceae;JF776894_g
JN178197	Bacteria;Gemmatimonadetes;Gemmatimonadetes_c;Gemmatimonadales;Gemmatimonadaceae;JN178197_g
HQ397544	Bacteria;Gemmatimonadetes;Gemmatimonadetes_c;Gemmatimonadales;Gemmatimonadaceae;JN178442_g
JN178442	Bacteria;Gemmatimonadetes;Gemmatimonadetes_c;Gemmatimonadales;Gemmatimonadaceae;JN178442_g
JN178488	Bacteria;Gemmatimonadetes;Gemmatimonadetes_c;Gemmatimonadales;Gemmatimonadaceae;JN178488_g
JN178633	Bacteria;Gemmatimonadetes;Gemmatimonadetes_c;Gemmatimonadales;Gemmatimonadaceae;JN178633_g
JQ861326	Bacteria;Gemmatimonadetes;Gemmatimonadetes_c;Gemmatimonadales;Gemmatimonadaceae;JQ861326_g
JX133337	Bacteria;Gemmatimonadetes;Gemmatimonadetes_c;Gemmatimonadales;Gemmatimonadaceae;JX133337_g
JX133628	Bacteria;Gemmatimonadetes;Gemmatimonadetes_c;Gemmatimonadales;Gemmatimonadaceae;JX133628_g
GQ402821	Bacteria;Gemmatimonadetes;Gemmatimonadetes_c;Gemmatimonadales;Gemmatimonadaceae;PAC000003_g
GU205280	Bacteria;Gemmatimonadetes;Gemmatimonadetes_c;Gemmatimonadales;Gemmatimonadaceae;PAC000003_g
PAC000508	Bacteria;Gemmatimonadetes;Gemmatimonadetes_c;Gemmatimonadales;Gemmatimonadaceae;PAC000003_g
AY913252	Bacteria;Gemmatimonadetes;Gemmatimonadetes_c;Gemmatimonadales;Gemmatimonadaceae;PAC000003_g
PAC000625	Bacteria;Gemmatimonadetes;Gemmatimonadetes_c;Gemmatimonadales;Gemmatimonadaceae;PAC000173_g
PAC000173	Bacteria;Gemmatimonadetes;Gemmatimonadetes_c;Gemmatimonadales;Gemmatimonadaceae;PAC000173_g
JF776879	Bacteria;Gemmatimonadetes;Gemmatimonadetes_c;Gemmatimonadales;Gemmatimonadaceae;PAC000349_g
JF046803	Bacteria;Gemmatimonadetes;Gemmatimonadetes_c;Gemmatimonadales;Gemmatimonadaceae;PAC000349_g
GU359079	Bacteria;Gemmatimonadetes;Gemmatimonadetes_c;Gemmatimonadales;Gemmatimonadaceae;PAC000349_g
JX133512	Bacteria;Gemmatimonadetes;Gemmatimonadetes_c;Gemmatimonadales;Gemmatimonadaceae;PAC000349_g
PAC002414	Bacteria;Gemmatimonadetes;Gemmatimonadetes_c;Gemmatimonadales;Gemmatimonadaceae;PAC000349_g
PAC002604	Bacteria;Gemmatimonadetes;Gemmatimonadetes_c;Gemmatimonadales;Gemmatimonadaceae;PAC000349_g
PAC000349	Bacteria;Gemmatimonadetes;Gemmatimonadetes_c;Gemmatimonadales;Gemmatimonadaceae;PAC000349_g
EF492900	Bacteria;Gemmatimonadetes;Gemmatimonadetes_c;Gemmatimonadales;Gemmatimonadaceae;PAC000349_g
AY850297	Bacteria;Gemmatimonadetes;Gemmatimonadetes_c;Gemmatimonadales;Gemmatimonadaceae;PAC000349_g
FJ538115	Bacteria;Gemmatimonadetes;Gemmatimonadetes_c;Gemmatimonadales;Gemmatimonadaceae;PAC000349_g
EU861901	Bacteria;Gemmatimonadetes;Gemmatimonadetes_c;Gemmatimonadales;Gemmatimonadaceae;PAC000349_g
JF087174	Bacteria;Gemmatimonadetes;Gemmatimonadetes_c;Gemmatimonadales;Gemmatimonadaceae;PAC000350_g
JX098559	Bacteria;Gemmatimonadetes;Gemmatimonadetes_c;Gemmatimonadales;Gemmatimonadaceae;PAC000350_g
JQ798520	Bacteria;Gemmatimonadetes;Gemmatimonadetes_c;Gemmatimonadales;Gemmatimonadaceae;PAC000350_g
PAC000572	Bacteria;Gemmatimonadetes;Gemmatimonadetes_c;Gemmatimonadales;Gemmatimonadaceae;PAC000350_g
GQ263724	Bacteria;Gemmatimonadetes;Gemmatimonadetes_c;Gemmatimonadales;Gemmatimonadaceae;PAC000350_g
EU861943	Bacteria;Gemmatimonadetes;Gemmatimonadetes_c;Gemmatimonadales;Gemmatimonadaceae;PAC000350_g
JX133521	Bacteria;Gemmatimonadetes;Gemmatimonadetes_c;Gemmatimonadales;Gemmatimonadaceae;PAC000420_g
PAC000420	Bacteria;Gemmatimonadetes;Gemmatimonadetes_c;Gemmatimonadales;Gemmatimonadaceae;PAC000420_g
AY921994	Bacteria;Gemmatimonadetes;Gemmatimonadetes_c;Gemmatimonadales;Gemmatimonadaceae;PAC000420_g
AY234641	Bacteria;Gemmatimonadetes;Gemmatimonadetes_c;Gemmatimonadales;Gemmatimonadaceae;PAC000420_g
PAC000506	Bacteria;Gemmatimonadetes;Gemmatimonadetes_c;Gemmatimonadales;Gemmatimonadaceae;PAC000506_g
PAC000507	Bacteria;Gemmatimonadetes;Gemmatimonadetes_c;Gemmatimonadales;Gemmatimonadaceae;PAC000507_g
PAC000626	Bacteria;Gemmatimonadetes;Gemmatimonadetes_c;Gemmatimonadales;Gemmatimonadaceae;PAC000571_g
PAC000571	Bacteria;Gemmatimonadetes;Gemmatimonadetes_c;Gemmatimonadales;Gemmatimonadaceae;PAC000571_g
PAC003122	Bacteria;Gemmatimonadetes;Gemmatimonadetes_c;Gemmatimonadales;Gemmatimonadaceae;PAC001889_g
PAC001890	Bacteria;Gemmatimonadetes;Gemmatimonadetes_c;Gemmatimonadales;Gemmatimonadaceae;PAC001889_g
PAC001889	Bacteria;Gemmatimonadetes;Gemmatimonadetes_c;Gemmatimonadales;Gemmatimonadaceae;PAC001889_g
AY218639	Bacteria;Gemmatimonadetes;Gemmatimonadetes_c;Gemmatimonadales;Gemmatimonadaceae;PAC001889_g
FJ444672	Bacteria;Gemmatimonadetes;Gemmatimonadetes_c;Gemmatimonadales;Gemmatimonadaceae;PAC001889_g
GQ396928	Bacteria;Gemmatimonadetes;Gemmatimonadetes_c;Gemmatimonadales;Gemmatimonadaceae;PAC001889_g
HQ120031	Bacteria;Gemmatimonadetes;Gemmatimonadetes_c;Gemmatimonadales;Gemmatimonadaceae;PAC002238_g
PAC002238	Bacteria;Gemmatimonadetes;Gemmatimonadetes_c;Gemmatimonadales;Gemmatimonadaceae;PAC002238_g
FJ936866	Bacteria;Gemmatimonadetes;Gemmatimonadetes_c;Gemmatimonadales;Gemmatimonadaceae;PAC002238_g
MF363155	Bacteria;Gemmatimonadetes;Gemmatimonadetes_c;Gemmatimonadales;Gemmatimonadaceae;Roseisolibacter;Roseisolibacter agri
HQ674927	Bacteria;Gemmatimonadetes;Gemmatimonadetes_c;Gemmatimonadales;PAC000624_f;HQ190326_g
HQ190326	Bacteria;Gemmatimonadetes;Gemmatimonadetes_c;Gemmatimonadales;PAC000624_f;HQ190326_g
HM187430	Bacteria;Gemmatimonadetes;Gemmatimonadetes_c;Gemmatimonadales;PAC000624_f;HQ190326_g
HM185943	Bacteria;Gemmatimonadetes;Gemmatimonadetes_c;Gemmatimonadales;PAC000624_f;HQ190326_g
HM187026	Bacteria;Gemmatimonadetes;Gemmatimonadetes_c;Gemmatimonadales;PAC000624_f;HQ190326_g
DQ833499	Bacteria;Gemmatimonadetes;Gemmatimonadetes_c;Gemmatimonadales;PAC000624_f;HQ190326_g
AB426207	Bacteria;Gemmatimonadetes;Gemmatimonadetes_c;Gemmatimonadales;PAC000624_f;HQ190326_g
AB364878	Bacteria;Gemmatimonadetes;Gemmatimonadetes_c;Gemmatimonadales;PAC000624_f;HQ190326_g
AF432636	Bacteria;Gemmatimonadetes;Gemmatimonadetes_c;Gemmatimonadales;PAC000624_f;HQ190326_g
HQ904185	Bacteria;Gemmatimonadetes;Gemmatimonadetes_c;Gemmatimonadales;PAC000624_f;PAC000624_g
HQ844549	Bacteria;Gemmatimonadetes;Gemmatimonadetes_c;Gemmatimonadales;PAC000624_f;PAC000624_g
HQ640626	Bacteria;Gemmatimonadetes;Gemmatimonadetes_c;Gemmatimonadales;PAC000624_f;PAC000624_g
HM186700	Bacteria;Gemmatimonadetes;Gemmatimonadetes_c;Gemmatimonadales;PAC000624_f;PAC000624_g
HM187135	Bacteria;Gemmatimonadetes;Gemmatimonadetes_c;Gemmatimonadales;PAC000624_f;PAC000624_g
GQ472385	Bacteria;Gemmatimonadetes;Gemmatimonadetes_c;Gemmatimonadales;PAC000624_f;PAC000624_g
HQ114125	Bacteria;Gemmatimonadetes;Gemmatimonadetes_c;Gemmatimonadales;PAC000624_f;PAC000624_g
HQ014654	Bacteria;Gemmatimonadetes;Gemmatimonadetes_c;Gemmatimonadales;PAC000624_f;PAC000624_g
HQ158674	Bacteria;Gemmatimonadetes;Gemmatimonadetes_c;Gemmatimonadales;PAC000624_f;PAC000624_g
HQ132470	Bacteria;Gemmatimonadetes;Gemmatimonadetes_c;Gemmatimonadales;PAC000624_f;PAC000624_g
HM438455	Bacteria;Gemmatimonadetes;Gemmatimonadetes_c;Gemmatimonadales;PAC000624_f;PAC000624_g
PAC002561	Bacteria;Gemmatimonadetes;Gemmatimonadetes_c;Gemmatimonadales;PAC000624_f;PAC000624_g
PAC002237	Bacteria;Gemmatimonadetes;Gemmatimonadetes_c;Gemmatimonadales;PAC000624_f;PAC000624_g
PAC001888	Bacteria;Gemmatimonadetes;Gemmatimonadetes_c;Gemmatimonadales;PAC000624_f;PAC000624_g
PAC002603	Bacteria;Gemmatimonadetes;Gemmatimonadetes_c;Gemmatimonadales;PAC000624_f;PAC000624_g
PAC003123	Bacteria;Gemmatimonadetes;Gemmatimonadetes_c;Gemmatimonadales;PAC000624_f;PAC000624_g
PAC003124	Bacteria;Gemmatimonadetes;Gemmatimonadetes_c;Gemmatimonadales;PAC000624_f;PAC000624_g
PAC003125	Bacteria;Gemmatimonadetes;Gemmatimonadetes_c;Gemmatimonadales;PAC000624_f;PAC000624_g
PAC000624	Bacteria;Gemmatimonadetes;Gemmatimonadetes_c;Gemmatimonadales;PAC000624_f;PAC000624_g
JN187557	Bacteria;Gemmatimonadetes;Gemmatimonadetes_c;Gemmatimonadales;PAC000624_f;PAC000624_g
JN178929	Bacteria;Gemmatimonadetes;Gemmatimonadetes_c;Gemmatimonadales;PAC000624_f;PAC000624_g
JN023945	Bacteria;Gemmatimonadetes;Gemmatimonadetes_c;Gemmatimonadales;PAC000624_f;PAC000624_g
JN023730	Bacteria;Gemmatimonadetes;Gemmatimonadetes_c;Gemmatimonadales;PAC000624_f;PAC000624_g
JQ427509	Bacteria;Gemmatimonadetes;Gemmatimonadetes_c;Gemmatimonadales;PAC000624_f;PAC000624_g
JN825451	Bacteria;Gemmatimonadetes;Gemmatimonadetes_c;Gemmatimonadales;PAC000624_f;PAC000624_g
JN801076	Bacteria;Gemmatimonadetes;Gemmatimonadetes_c;Gemmatimonadales;PAC000624_f;PAC000624_g
JN615784	Bacteria;Gemmatimonadetes;Gemmatimonadetes_c;Gemmatimonadales;PAC000624_f;PAC000624_g
AY955088	Bacteria;Gemmatimonadetes;Gemmatimonadetes_c;Gemmatimonadales;PAC000624_f;PAC000624_g
AY921980	Bacteria;Gemmatimonadetes;Gemmatimonadetes_c;Gemmatimonadales;PAC000624_f;PAC000624_g
AY921895	Bacteria;Gemmatimonadetes;Gemmatimonadetes_c;Gemmatimonadales;PAC000624_f;PAC000624_g
EF516935	Bacteria;Gemmatimonadetes;Gemmatimonadetes_c;Gemmatimonadales;PAC000624_f;PAC000624_g
EF203194	Bacteria;Gemmatimonadetes;Gemmatimonadetes_c;Gemmatimonadales;PAC000624_f;PAC000624_g
AB630920	Bacteria;Gemmatimonadetes;Gemmatimonadetes_c;Gemmatimonadales;PAC000624_f;PAC000624_g
AB426206	Bacteria;Gemmatimonadetes;Gemmatimonadetes_c;Gemmatimonadales;PAC000624_f;PAC000624_g
AB252948	Bacteria;Gemmatimonadetes;Gemmatimonadetes_c;Gemmatimonadales;PAC000624_f;PAC000624_g
AF432631	Bacteria;Gemmatimonadetes;Gemmatimonadetes_c;Gemmatimonadales;PAC000624_f;PAC000624_g
AY192277	Bacteria;Gemmatimonadetes;Gemmatimonadetes_c;Gemmatimonadales;PAC000624_f;PAC000624_g
AJ582060	Bacteria;Gemmatimonadetes;Gemmatimonadetes_c;Gemmatimonadales;PAC000624_f;PAC000624_g
EU979110	Bacteria;Gemmatimonadetes;Gemmatimonadetes_c;Gemmatimonadales;PAC000624_f;PAC000624_g
FJ444693	Bacteria;Gemmatimonadetes;Gemmatimonadetes_c;Gemmatimonadales;PAC000624_f;PAC000624_g
FJ152750	Bacteria;Gemmatimonadetes;Gemmatimonadetes_c;Gemmatimonadales;PAC000624_f;PAC000624_g
FM209121	Bacteria;Gemmatimonadetes;Gemmatimonadetes_c;Gemmatimonadales;PAC000624_f;PAC000624_g
FQ658948	Bacteria;Gemmatimonadetes;Gemmatimonadetes_c;Gemmatimonadales;PAC000624_f;PAC000624_g
EU283564	Bacteria;Gemmatimonadetes;Gemmatimonadetes_c;Gemmatimonadales;PAC000624_f;PAC000624_g
EU134880	Bacteria;Gemmatimonadetes;Gemmatimonadetes_c;Gemmatimonadales;PAC000624_f;PAC000624_g
EU134871	Bacteria;Gemmatimonadetes;Gemmatimonadetes_c;Gemmatimonadales;PAC000624_f;PAC000624_g
EU937902	Bacteria;Gemmatimonadetes;Gemmatimonadetes_c;Gemmatimonadales;PAC000624_f;PAC000624_g
EU801865	Bacteria;Gemmatimonadetes;Gemmatimonadetes_c;Gemmatimonadales;PAC000624_f;PAC000624_g
EU449741	Bacteria;Gemmatimonadetes;Gemmatimonadetes_c;Gemmatimonadales;PAC000624_f;PAC000624_g
EU449740	Bacteria;Gemmatimonadetes;Gemmatimonadetes_c;Gemmatimonadales;PAC000624_f;PAC000624_g
EU529739	Bacteria;Gemmatimonadetes;Gemmatimonadetes_c;Gemmatimonadales;PAC000624_f;PAC000624_g
HM187001	Bacteria;Gemmatimonadetes;Gemmatimonadetes_c;Gemmatimonadales;PAC000624_f;PAC000624_g
HQ190270	Bacteria;Gemmatimonadetes;HQ190281_c;HQ190281_o;HQ190281_f;HQ190281_g
JX193392	Bacteria;Gemmatimonadetes;HQ190281_c;HQ190281_o;HQ190281_f;HQ190281_g
PAC003126	Bacteria;Gemmatimonadetes;HQ190281_c;HQ190281_o;HQ190281_f;HQ190281_g
EU134888	Bacteria;Gemmatimonadetes;HQ190281_c;HQ190281_o;HQ190281_f;HQ190281_g
AB486341	Bacteria;Gemmatimonadetes;Longimicrobia;GQ263235_o;GQ263235_f;AB486341_g
AB533931	Bacteria;Gemmatimonadetes;Longimicrobia;GQ263235_o;GQ263235_f;AB533931_g
AF507712	Bacteria;Gemmatimonadetes;Longimicrobia;GQ263235_o;GQ263235_f;AF507712_g
AY921853	Bacteria;Gemmatimonadetes;Longimicrobia;GQ263235_o;GQ263235_f;AM934960_g
AY921798	Bacteria;Gemmatimonadetes;Longimicrobia;GQ263235_o;GQ263235_f;AM934960_g
AM934960	Bacteria;Gemmatimonadetes;Longimicrobia;GQ263235_o;GQ263235_f;AM934960_g
AY493977	Bacteria;Gemmatimonadetes;Longimicrobia;GQ263235_o;GQ263235_f;AY493977_g
HQ121192	Bacteria;Gemmatimonadetes;Longimicrobia;GQ263235_o;GQ263235_f;EF540396_g
HM437975	Bacteria;Gemmatimonadetes;Longimicrobia;GQ263235_o;GQ263235_f;EF540396_g
HM437985	Bacteria;Gemmatimonadetes;Longimicrobia;GQ263235_o;GQ263235_f;EF540396_g
HM437990	Bacteria;Gemmatimonadetes;Longimicrobia;GQ263235_o;GQ263235_f;EF540396_g
JQ428805	Bacteria;Gemmatimonadetes;Longimicrobia;GQ263235_o;GQ263235_f;EF540396_g
JQ428084	Bacteria;Gemmatimonadetes;Longimicrobia;GQ263235_o;GQ263235_f;EF540396_g
JQ426657	Bacteria;Gemmatimonadetes;Longimicrobia;GQ263235_o;GQ263235_f;EF540396_g
JQ311868	Bacteria;Gemmatimonadetes;Longimicrobia;GQ263235_o;GQ263235_f;EF540396_g
AY921665	Bacteria;Gemmatimonadetes;Longimicrobia;GQ263235_o;GQ263235_f;EF540396_g
EF540396	Bacteria;Gemmatimonadetes;Longimicrobia;GQ263235_o;GQ263235_f;EF540396_g
AM935376	Bacteria;Gemmatimonadetes;Longimicrobia;GQ263235_o;GQ263235_f;EF540396_g
FJ478992	Bacteria;Gemmatimonadetes;Longimicrobia;GQ263235_o;GQ263235_f;EF540396_g
FJ152744	Bacteria;Gemmatimonadetes;Longimicrobia;GQ263235_o;GQ263235_f;EF540396_g
FR675952	Bacteria;Gemmatimonadetes;Longimicrobia;GQ263235_o;GQ263235_f;EF540396_g
EU134893	Bacteria;Gemmatimonadetes;Longimicrobia;GQ263235_o;GQ263235_f;EF540396_g
HQ910248	Bacteria;Gemmatimonadetes;Longimicrobia;GQ263235_o;GQ263235_f;EF688376_g
JF833682	Bacteria;Gemmatimonadetes;Longimicrobia;GQ263235_o;GQ263235_f;EF688376_g
EF688376	Bacteria;Gemmatimonadetes;Longimicrobia;GQ263235_o;GQ263235_f;EF688376_g
JN408933	Bacteria;Gemmatimonadetes;Longimicrobia;GQ263235_o;GQ263235_f;EU037358_g
JQ337428	Bacteria;Gemmatimonadetes;Longimicrobia;GQ263235_o;GQ263235_f;EU037358_g
FJ675266	Bacteria;Gemmatimonadetes;Longimicrobia;GQ263235_o;GQ263235_f;EU037358_g
EU037358	Bacteria;Gemmatimonadetes;Longimicrobia;GQ263235_o;GQ263235_f;EU037358_g
EU134897	Bacteria;Gemmatimonadetes;Longimicrobia;GQ263235_o;GQ263235_f;EU134897_g
EF612390	Bacteria;Gemmatimonadetes;Longimicrobia;GQ263235_o;GQ263235_f;EU193060_g
EF612384	Bacteria;Gemmatimonadetes;Longimicrobia;GQ263235_o;GQ263235_f;EU193060_g
AJ581612	Bacteria;Gemmatimonadetes;Longimicrobia;GQ263235_o;GQ263235_f;EU193060_g
FJ478786	Bacteria;Gemmatimonadetes;Longimicrobia;GQ263235_o;GQ263235_f;EU193060_g
FJ479070	Bacteria;Gemmatimonadetes;Longimicrobia;GQ263235_o;GQ263235_f;EU193060_g
FJ152828	Bacteria;Gemmatimonadetes;Longimicrobia;GQ263235_o;GQ263235_f;EU193060_g
EU193060	Bacteria;Gemmatimonadetes;Longimicrobia;GQ263235_o;GQ263235_f;EU193060_g
EU134894	Bacteria;Gemmatimonadetes;Longimicrobia;GQ263235_o;GQ263235_f;EU193060_g
HQ727594	Bacteria;Gemmatimonadetes;Longimicrobia;GQ263235_o;GQ263235_f;EU369154_g
JQ979010	Bacteria;Gemmatimonadetes;Longimicrobia;GQ263235_o;GQ263235_f;EU369154_g
JN091907	Bacteria;Gemmatimonadetes;Longimicrobia;GQ263235_o;GQ263235_f;EU369154_g
JQ337184	Bacteria;Gemmatimonadetes;Longimicrobia;GQ263235_o;GQ263235_f;EU369154_g
AM930306	Bacteria;Gemmatimonadetes;Longimicrobia;GQ263235_o;GQ263235_f;EU369154_g
FN667400	Bacteria;Gemmatimonadetes;Longimicrobia;GQ263235_o;GQ263235_f;EU369154_g
EU219931	Bacteria;Gemmatimonadetes;Longimicrobia;GQ263235_o;GQ263235_f;EU369154_g
EU369154	Bacteria;Gemmatimonadetes;Longimicrobia;GQ263235_o;GQ263235_f;EU369154_g
HQ697791	Bacteria;Gemmatimonadetes;Longimicrobia;GQ263235_o;GQ263235_f;EU647518_g
HQ697718	Bacteria;Gemmatimonadetes;Longimicrobia;GQ263235_o;GQ263235_f;EU647518_g
HQ857730	Bacteria;Gemmatimonadetes;Longimicrobia;GQ263235_o;GQ263235_f;EU647518_g
HQ857676	Bacteria;Gemmatimonadetes;Longimicrobia;GQ263235_o;GQ263235_f;EU647518_g
HQ727641	Bacteria;Gemmatimonadetes;Longimicrobia;GQ263235_o;GQ263235_f;EU647518_g
HQ397083	Bacteria;Gemmatimonadetes;Longimicrobia;GQ263235_o;GQ263235_f;EU647518_g
GU056108	Bacteria;Gemmatimonadetes;Longimicrobia;GQ263235_o;GQ263235_f;EU647518_g
AY913406	Bacteria;Gemmatimonadetes;Longimicrobia;GQ263235_o;GQ263235_f;EU647518_g
AB696516	Bacteria;Gemmatimonadetes;Longimicrobia;GQ263235_o;GQ263235_f;EU647518_g
FJ152998	Bacteria;Gemmatimonadetes;Longimicrobia;GQ263235_o;GQ263235_f;EU647518_g
FJ152892	Bacteria;Gemmatimonadetes;Longimicrobia;GQ263235_o;GQ263235_f;EU647518_g
EU647518	Bacteria;Gemmatimonadetes;Longimicrobia;GQ263235_o;GQ263235_f;EU647518_g
HQ697827	Bacteria;Gemmatimonadetes;Longimicrobia;GQ263235_o;GQ263235_f;GQ263235_g
HQ397507	Bacteria;Gemmatimonadetes;Longimicrobia;GQ263235_o;GQ263235_f;GQ263235_g
HM437979	Bacteria;Gemmatimonadetes;Longimicrobia;GQ263235_o;GQ263235_f;GQ263235_g
JQ428376	Bacteria;Gemmatimonadetes;Longimicrobia;GQ263235_o;GQ263235_f;GQ263235_g
JQ428274	Bacteria;Gemmatimonadetes;Longimicrobia;GQ263235_o;GQ263235_f;GQ263235_g
JN178809	Bacteria;Gemmatimonadetes;Longimicrobia;GQ263235_o;GQ263235_f;GQ263235_g
JQ426131	Bacteria;Gemmatimonadetes;Longimicrobia;GQ263235_o;GQ263235_f;GQ263235_g
JQ427774	Bacteria;Gemmatimonadetes;Longimicrobia;GQ263235_o;GQ263235_f;GQ263235_g
JQ427771	Bacteria;Gemmatimonadetes;Longimicrobia;GQ263235_o;GQ263235_f;GQ263235_g
JQ427554	Bacteria;Gemmatimonadetes;Longimicrobia;GQ263235_o;GQ263235_f;GQ263235_g
JQ427232	Bacteria;Gemmatimonadetes;Longimicrobia;GQ263235_o;GQ263235_f;GQ263235_g
EF157218	Bacteria;Gemmatimonadetes;Longimicrobia;GQ263235_o;GQ263235_f;GQ263235_g
FJ444711	Bacteria;Gemmatimonadetes;Longimicrobia;GQ263235_o;GQ263235_f;GQ263235_g
FJ152741	Bacteria;Gemmatimonadetes;Longimicrobia;GQ263235_o;GQ263235_f;GQ263235_g
GQ263235	Bacteria;Gemmatimonadetes;Longimicrobia;GQ263235_o;GQ263235_f;GQ263235_g
EU979063	Bacteria;Gemmatimonadetes;Longimicrobia;GQ263235_o;GQ263235_f;GQ263235_g
JQ426401	Bacteria;Gemmatimonadetes;Longimicrobia;GQ263235_o;GQ263235_f;GQ263235_g
HM437959	Bacteria;Gemmatimonadetes;Longimicrobia;GQ263235_o;GQ263235_f;HM437959_g
FJ152667	Bacteria;Gemmatimonadetes;Longimicrobia;GQ263235_o;GQ263235_f;HM437959_g
JF180610	Bacteria;Gemmatimonadetes;Longimicrobia;GQ263235_o;GQ263235_f;HQ121233_g
GQ397033	Bacteria;Gemmatimonadetes;Longimicrobia;GQ263235_o;GQ263235_f;HQ121233_g
HQ121233	Bacteria;Gemmatimonadetes;Longimicrobia;GQ263235_o;GQ263235_f;HQ121233_g
HQ697797	Bacteria;Gemmatimonadetes;Longimicrobia;GQ263235_o;GQ263235_f;HQ697797_g
AB533958	Bacteria;Gemmatimonadetes;Longimicrobia;GQ263235_o;GQ263235_f;HQ697797_g
JQ739020	Bacteria;Gemmatimonadetes;Longimicrobia;GQ263235_o;GQ263235_f;JQ739020_g
JQ825031	Bacteria;Gemmatimonadetes;Longimicrobia;GQ263235_o;GQ263235_f;JQ825031_g
KC010004	Bacteria;Gemmatimonadetes;Longimicrobia;GU568020_o;GU568020_f;AB015540_g
JN481523	Bacteria;Gemmatimonadetes;Longimicrobia;GU568020_o;GU568020_f;AB015540_g
JN977366	Bacteria;Gemmatimonadetes;Longimicrobia;GU568020_o;GU568020_f;AB015540_g
EF125397	Bacteria;Gemmatimonadetes;Longimicrobia;GU568020_o;GU568020_f;AB015540_g
EF125381	Bacteria;Gemmatimonadetes;Longimicrobia;GU568020_o;GU568020_f;AB015540_g
EF125379	Bacteria;Gemmatimonadetes;Longimicrobia;GU568020_o;GU568020_f;AB015540_g
AB015540	Bacteria;Gemmatimonadetes;Longimicrobia;GU568020_o;GU568020_f;AB015540_g
FJ545487	Bacteria;Gemmatimonadetes;Longimicrobia;GU568020_o;GU568020_f;AB015540_g
FJ748806	Bacteria;Gemmatimonadetes;Longimicrobia;GU568020_o;GU568020_f;AB015540_g
EU245473	Bacteria;Gemmatimonadetes;Longimicrobia;GU568020_o;GU568020_f;AB015540_g
EU488104	Bacteria;Gemmatimonadetes;Longimicrobia;GU568020_o;GU568020_f;AB015540_g
EU487947	Bacteria;Gemmatimonadetes;Longimicrobia;GU568020_o;GU568020_f;AB015540_g
GU118724	Bacteria;Gemmatimonadetes;Longimicrobia;GU568020_o;GU568020_f;AB250557_g
JN977217	Bacteria;Gemmatimonadetes;Longimicrobia;GU568020_o;GU568020_f;AB250557_g
AB250557	Bacteria;Gemmatimonadetes;Longimicrobia;GU568020_o;GU568020_f;AB250557_g
HQ397085	Bacteria;Gemmatimonadetes;Longimicrobia;GU568020_o;GU568020_f;EU245438_g
AB491850	Bacteria;Gemmatimonadetes;Longimicrobia;GU568020_o;GU568020_f;EU245438_g
EU245438	Bacteria;Gemmatimonadetes;Longimicrobia;GU568020_o;GU568020_f;EU245438_g
EU369136	Bacteria;Gemmatimonadetes;Longimicrobia;GU568020_o;GU568020_f;EU245438_g
EU652632	Bacteria;Gemmatimonadetes;Longimicrobia;GU568020_o;GU568020_f;EU245438_g
EU246009	Bacteria;Gemmatimonadetes;Longimicrobia;GU568020_o;GU568020_f;EU246009_g
HQ190474	Bacteria;Gemmatimonadetes;Longimicrobia;GU568020_o;GU568020_f;EU491861_g
JF225785	Bacteria;Gemmatimonadetes;Longimicrobia;GU568020_o;GU568020_f;EU491861_g
HM445031	Bacteria;Gemmatimonadetes;Longimicrobia;GU568020_o;GU568020_f;EU491861_g
JX240810	Bacteria;Gemmatimonadetes;Longimicrobia;GU568020_o;GU568020_f;EU491861_g
JQ428628	Bacteria;Gemmatimonadetes;Longimicrobia;GU568020_o;GU568020_f;EU491861_g
DQ431899	Bacteria;Gemmatimonadetes;Longimicrobia;GU568020_o;GU568020_f;EU491861_g
AY921936	Bacteria;Gemmatimonadetes;Longimicrobia;GU568020_o;GU568020_f;EU491861_g
AM935382	Bacteria;Gemmatimonadetes;Longimicrobia;GU568020_o;GU568020_f;EU491861_g
FJ152644	Bacteria;Gemmatimonadetes;Longimicrobia;GU568020_o;GU568020_f;EU491861_g
EU665101	Bacteria;Gemmatimonadetes;Longimicrobia;GU568020_o;GU568020_f;EU491861_g
EU491861	Bacteria;Gemmatimonadetes;Longimicrobia;GU568020_o;GU568020_f;EU491861_g
EU652631	Bacteria;Gemmatimonadetes;Longimicrobia;GU568020_o;GU568020_f;EU652631_g
HQ727640	Bacteria;Gemmatimonadetes;Longimicrobia;GU568020_o;GU568020_f;EU735658_g
AB533862	Bacteria;Gemmatimonadetes;Longimicrobia;GU568020_o;GU568020_f;EU735658_g
EU735658	Bacteria;Gemmatimonadetes;Longimicrobia;GU568020_o;GU568020_f;EU735658_g
AB694443	Bacteria;Gemmatimonadetes;Longimicrobia;GU568020_o;GU568020_f;GQ246349_g
GQ246349	Bacteria;Gemmatimonadetes;Longimicrobia;GU568020_o;GU568020_f;GQ246349_g
GQ264170	Bacteria;Gemmatimonadetes;Longimicrobia;GU568020_o;GU568020_f;GQ264170_g
GQ441202	Bacteria;Gemmatimonadetes;Longimicrobia;GU568020_o;GU568020_f;GQ441202_g
HQ270316	Bacteria;Gemmatimonadetes;Longimicrobia;GU568020_o;GU568020_f;GU118548_g
GU118643	Bacteria;Gemmatimonadetes;Longimicrobia;GU568020_o;GU568020_f;GU118548_g
GU118548	Bacteria;Gemmatimonadetes;Longimicrobia;GU568020_o;GU568020_f;GU118548_g
JX206528	Bacteria;Gemmatimonadetes;Longimicrobia;GU568020_o;GU568020_f;GU118548_g
JQ612287	Bacteria;Gemmatimonadetes;Longimicrobia;GU568020_o;GU568020_f;GU118548_g
JN596615	Bacteria;Gemmatimonadetes;Longimicrobia;GU568020_o;GU568020_f;GU118548_g
EF076125	Bacteria;Gemmatimonadetes;Longimicrobia;GU568020_o;GU568020_f;GU118548_g
AJ347028	Bacteria;Gemmatimonadetes;Longimicrobia;GU568020_o;GU568020_f;GU118548_g
AM259917	Bacteria;Gemmatimonadetes;Longimicrobia;GU568020_o;GU568020_f;GU118548_g
AM259897	Bacteria;Gemmatimonadetes;Longimicrobia;GU568020_o;GU568020_f;GU118548_g
FJ900330	Bacteria;Gemmatimonadetes;Longimicrobia;GU568020_o;GU568020_f;GU118548_g
HQ721399	Bacteria;Gemmatimonadetes;Longimicrobia;GU568020_o;GU568020_f;GU568020_g
HQ727639	Bacteria;Gemmatimonadetes;Longimicrobia;GU568020_o;GU568020_f;GU568020_g
HQ674555	Bacteria;Gemmatimonadetes;Longimicrobia;GU568020_o;GU568020_f;GU568020_g
HQ270273	Bacteria;Gemmatimonadetes;Longimicrobia;GU568020_o;GU568020_f;GU568020_g
HQ163523	Bacteria;Gemmatimonadetes;Longimicrobia;GU568020_o;GU568020_f;GU568020_g
JX193418	Bacteria;Gemmatimonadetes;Longimicrobia;GU568020_o;GU568020_f;GU568020_g
JF809764	Bacteria;Gemmatimonadetes;Longimicrobia;GU568020_o;GU568020_f;GU568020_g
JQ359618	Bacteria;Gemmatimonadetes;Longimicrobia;GU568020_o;GU568020_f;GU568020_g
DQ300602	Bacteria;Gemmatimonadetes;Longimicrobia;GU568020_o;GU568020_f;GU568020_g
EF540394	Bacteria;Gemmatimonadetes;Longimicrobia;GU568020_o;GU568020_f;GU568020_g
AB694407	Bacteria;Gemmatimonadetes;Longimicrobia;GU568020_o;GU568020_f;GU568020_g
AB694339	Bacteria;Gemmatimonadetes;Longimicrobia;GU568020_o;GU568020_f;GU568020_g
AB694446	Bacteria;Gemmatimonadetes;Longimicrobia;GU568020_o;GU568020_f;GU568020_g
FJ425592	Bacteria;Gemmatimonadetes;Longimicrobia;GU568020_o;GU568020_f;GU568020_g
FJ205382	Bacteria;Gemmatimonadetes;Longimicrobia;GU568020_o;GU568020_f;GU568020_g
FJ748800	Bacteria;Gemmatimonadetes;Longimicrobia;GU568020_o;GU568020_f;GU568020_g
GQ350813	Bacteria;Gemmatimonadetes;Longimicrobia;GU568020_o;GU568020_f;GU568020_g
FN553515	Bacteria;Gemmatimonadetes;Longimicrobia;GU568020_o;GU568020_f;GU568020_g
EU374078	Bacteria;Gemmatimonadetes;Longimicrobia;GU568020_o;GU568020_f;GU568020_g
EU652630	Bacteria;Gemmatimonadetes;Longimicrobia;GU568020_o;GU568020_f;GU568020_g
JQ824907	Bacteria;Gemmatimonadetes;Longimicrobia;GU568020_o;GU568020_f;GU568020_g
FJ416117	Bacteria;Gemmatimonadetes;Longimicrobia;GU568020_o;GU568020_f;GU568020_g
HQ270297	Bacteria;Gemmatimonadetes;Longimicrobia;GU568020_o;GU568020_f;HM437962_g
HM437963	Bacteria;Gemmatimonadetes;Longimicrobia;GU568020_o;GU568020_f;HM437962_g
HM437962	Bacteria;Gemmatimonadetes;Longimicrobia;GU568020_o;GU568020_f;HM437962_g
HM437993	Bacteria;Gemmatimonadetes;Longimicrobia;GU568020_o;GU568020_f;HM437962_g
JQ428720	Bacteria;Gemmatimonadetes;Longimicrobia;GU568020_o;GU568020_f;HM437962_g
JQ739019	Bacteria;Gemmatimonadetes;Longimicrobia;GU568020_o;GU568020_f;HM437962_g
JQ426187	Bacteria;Gemmatimonadetes;Longimicrobia;GU568020_o;GU568020_f;HM437962_g
JQ426351	Bacteria;Gemmatimonadetes;Longimicrobia;GU568020_o;GU568020_f;HM437962_g
FJ153025	Bacteria;Gemmatimonadetes;Longimicrobia;GU568020_o;GU568020_f;HM437962_g
FJ152925	Bacteria;Gemmatimonadetes;Longimicrobia;GU568020_o;GU568020_f;HM437962_g
FJ152894	Bacteria;Gemmatimonadetes;Longimicrobia;GU568020_o;GU568020_f;HM437962_g
EU374077	Bacteria;Gemmatimonadetes;Longimicrobia;GU568020_o;GU568020_f;HM437962_g
HQ674237	Bacteria;Gemmatimonadetes;Longimicrobia;GU568020_o;GU568020_f;HQ673673_g
HQ673673	Bacteria;Gemmatimonadetes;Longimicrobia;GU568020_o;GU568020_f;HQ673673_g
HM798821	Bacteria;Gemmatimonadetes;Longimicrobia;GU568020_o;GU568020_f;HQ673673_g
AB694357	Bacteria;Gemmatimonadetes;Longimicrobia;GU568020_o;GU568020_f;HQ673673_g
AB694342	Bacteria;Gemmatimonadetes;Longimicrobia;GU568020_o;GU568020_f;HQ673673_g
AJ567536	Bacteria;Gemmatimonadetes;Longimicrobia;GU568020_o;GU568020_f;HQ673673_g
FJ615157	Bacteria;Gemmatimonadetes;Longimicrobia;GU568020_o;GU568020_f;HQ673673_g
EU287180	Bacteria;Gemmatimonadetes;Longimicrobia;GU568020_o;GU568020_f;HQ673673_g
HQ697846	Bacteria;Gemmatimonadetes;Longimicrobia;GU568020_o;GU568020_f;HQ697846_g
FJ152687	Bacteria;Gemmatimonadetes;Longimicrobia;Longimicrobiales;FJ152687_f;FJ152687_g
FJ152956	Bacteria;Gemmatimonadetes;Longimicrobia;Longimicrobiales;FJ152687_f;FJ152956_g
AY053483	Bacteria;Gemmatimonadetes;Longimicrobia;Longimicrobiales;FJ153018_f;AY053483_g
HM438454	Bacteria;Gemmatimonadetes;Longimicrobia;Longimicrobiales;FJ153018_f;FJ153018_g
HM438453	Bacteria;Gemmatimonadetes;Longimicrobia;Longimicrobiales;FJ153018_f;FJ153018_g
JX240769	Bacteria;Gemmatimonadetes;Longimicrobia;Longimicrobiales;FJ153018_f;FJ153018_g
JX240735	Bacteria;Gemmatimonadetes;Longimicrobia;Longimicrobiales;FJ153018_f;FJ153018_g
JN178613	Bacteria;Gemmatimonadetes;Longimicrobia;Longimicrobiales;FJ153018_f;FJ153018_g
JN178521	Bacteria;Gemmatimonadetes;Longimicrobia;Longimicrobiales;FJ153018_f;FJ153018_g
JN177921	Bacteria;Gemmatimonadetes;Longimicrobia;Longimicrobiales;FJ153018_f;FJ153018_g
JN178012	Bacteria;Gemmatimonadetes;Longimicrobia;Longimicrobiales;FJ153018_f;FJ153018_g
FJ152649	Bacteria;Gemmatimonadetes;Longimicrobia;Longimicrobiales;FJ153018_f;FJ153018_g
FJ152584	Bacteria;Gemmatimonadetes;Longimicrobia;Longimicrobiales;FJ153018_f;FJ153018_g
FJ153018	Bacteria;Gemmatimonadetes;Longimicrobia;Longimicrobiales;FJ153018_f;FJ153018_g
JX240786	Bacteria;Gemmatimonadetes;Longimicrobia;Longimicrobiales;FJ153018_f;JX240786_g
JQ712909	Bacteria;Gemmatimonadetes;Longimicrobia;Longimicrobiales;FJ153018_f;JX240786_g
AM746680	Bacteria;Gemmatimonadetes;Longimicrobia;Longimicrobiales;GQ263002_f;AM746680_g
EU362142	Bacteria;Gemmatimonadetes;Longimicrobia;Longimicrobiales;GQ263002_f;EU362142_g
HQ727597	Bacteria;Gemmatimonadetes;Longimicrobia;Longimicrobiales;GQ263002_f;EU735751_g
JN177869	Bacteria;Gemmatimonadetes;Longimicrobia;Longimicrobiales;GQ263002_f;EU735751_g
JN178210	Bacteria;Gemmatimonadetes;Longimicrobia;Longimicrobiales;GQ263002_f;EU735751_g
JQ427681	Bacteria;Gemmatimonadetes;Longimicrobia;Longimicrobiales;GQ263002_f;EU735751_g
AY921941	Bacteria;Gemmatimonadetes;Longimicrobia;Longimicrobiales;GQ263002_f;EU735751_g
FJ675628	Bacteria;Gemmatimonadetes;Longimicrobia;Longimicrobiales;GQ263002_f;EU735751_g
GQ262981	Bacteria;Gemmatimonadetes;Longimicrobia;Longimicrobiales;GQ263002_f;EU735751_g
GQ262838	Bacteria;Gemmatimonadetes;Longimicrobia;Longimicrobiales;GQ263002_f;EU735751_g
GQ264098	Bacteria;Gemmatimonadetes;Longimicrobia;Longimicrobiales;GQ263002_f;EU735751_g
EU735751	Bacteria;Gemmatimonadetes;Longimicrobia;Longimicrobiales;GQ263002_f;EU735751_g
HQ727596	Bacteria;Gemmatimonadetes;Longimicrobia;Longimicrobiales;GQ263002_f;GQ263002_g
JF417816	Bacteria;Gemmatimonadetes;Longimicrobia;Longimicrobiales;GQ263002_f;GQ263002_g
HQ910268	Bacteria;Gemmatimonadetes;Longimicrobia;Longimicrobiales;GQ263002_f;GQ263002_g
HM186168	Bacteria;Gemmatimonadetes;Longimicrobia;Longimicrobiales;GQ263002_f;GQ263002_g
GU208291	Bacteria;Gemmatimonadetes;Longimicrobia;Longimicrobiales;GQ263002_f;GQ263002_g
HM845827	Bacteria;Gemmatimonadetes;Longimicrobia;Longimicrobiales;GQ263002_f;GQ263002_g
HM437973	Bacteria;Gemmatimonadetes;Longimicrobia;Longimicrobiales;GQ263002_f;GQ263002_g
JQ428201	Bacteria;Gemmatimonadetes;Longimicrobia;Longimicrobiales;GQ263002_f;GQ263002_g
JX534176	Bacteria;Gemmatimonadetes;Longimicrobia;Longimicrobiales;GQ263002_f;GQ263002_g
JQ428027	Bacteria;Gemmatimonadetes;Longimicrobia;Longimicrobiales;GQ263002_f;GQ263002_g
JN178672	Bacteria;Gemmatimonadetes;Longimicrobia;Longimicrobiales;GQ263002_f;GQ263002_g
JN178820	Bacteria;Gemmatimonadetes;Longimicrobia;Longimicrobiales;GQ263002_f;GQ263002_g
JN178871	Bacteria;Gemmatimonadetes;Longimicrobia;Longimicrobiales;GQ263002_f;GQ263002_g
JN178453	Bacteria;Gemmatimonadetes;Longimicrobia;Longimicrobiales;GQ263002_f;GQ263002_g
JN178421	Bacteria;Gemmatimonadetes;Longimicrobia;Longimicrobiales;GQ263002_f;GQ263002_g
JN178250	Bacteria;Gemmatimonadetes;Longimicrobia;Longimicrobiales;GQ263002_f;GQ263002_g
JN178080	Bacteria;Gemmatimonadetes;Longimicrobia;Longimicrobiales;GQ263002_f;GQ263002_g
JQ337432	Bacteria;Gemmatimonadetes;Longimicrobia;Longimicrobiales;GQ263002_f;GQ263002_g
JN825448	Bacteria;Gemmatimonadetes;Longimicrobia;Longimicrobiales;GQ263002_f;GQ263002_g
EF157177	Bacteria;Gemmatimonadetes;Longimicrobia;Longimicrobiales;GQ263002_f;GQ263002_g
AY913247	Bacteria;Gemmatimonadetes;Longimicrobia;Longimicrobiales;GQ263002_f;GQ263002_g
AM935022	Bacteria;Gemmatimonadetes;Longimicrobia;Longimicrobiales;GQ263002_f;GQ263002_g
FJ152618	Bacteria;Gemmatimonadetes;Longimicrobia;Longimicrobiales;GQ263002_f;GQ263002_g
GQ263002	Bacteria;Gemmatimonadetes;Longimicrobia;Longimicrobiales;GQ263002_f;GQ263002_g
EU134863	Bacteria;Gemmatimonadetes;Longimicrobia;Longimicrobiales;GQ263002_f;GQ263002_g
GQ263164	Bacteria;Gemmatimonadetes;Longimicrobia;Longimicrobiales;GQ263002_f;GQ263164_g
GQ472363	Bacteria;Gemmatimonadetes;Longimicrobia;Longimicrobiales;GQ263002_f;GQ472363_g
HM845728	Bacteria;Gemmatimonadetes;Longimicrobia;Longimicrobiales;GQ263002_f;GQ472363_g
JX240745	Bacteria;Gemmatimonadetes;Longimicrobia;Longimicrobiales;GQ263002_f;GQ472363_g
KC011114	Bacteria;Gemmatimonadetes;Longimicrobia;Longimicrobiales;GQ263002_f;GQ472363_g
JN178241	Bacteria;Gemmatimonadetes;Longimicrobia;Longimicrobiales;GQ263002_f;GQ472363_g
HQ397370	Bacteria;Gemmatimonadetes;Longimicrobia;Longimicrobiales;GQ263002_f;HQ397370_g
HQ397371	Bacteria;Gemmatimonadetes;Longimicrobia;Longimicrobiales;GQ263002_f;HQ397371_g
AB696442	Bacteria;Gemmatimonadetes;Longimicrobia;Longimicrobiales;GQ263002_f;HQ397371_g
HQ910291	Bacteria;Gemmatimonadetes;Longimicrobia;Longimicrobiales;GQ263002_f;HQ910291_g
JN178370	Bacteria;Gemmatimonadetes;Longimicrobia;Longimicrobiales;GQ263002_f;HQ910291_g
JN409272	Bacteria;Gemmatimonadetes;Longimicrobia;Longimicrobiales;GQ263002_f;JN409272_g
HM437958	Bacteria;Gemmatimonadetes;Longimicrobia;Longimicrobiales;HM437992_f;HM437992_g
HM437992	Bacteria;Gemmatimonadetes;Longimicrobia;Longimicrobiales;HM437992_f;HM437992_g
JX240821	Bacteria;Gemmatimonadetes;Longimicrobia;Longimicrobiales;Longimicrobiaceae;AB533813_g
AB637086	Bacteria;Gemmatimonadetes;Longimicrobia;Longimicrobiales;Longimicrobiaceae;AB533813_g
AB533813	Bacteria;Gemmatimonadetes;Longimicrobia;Longimicrobiales;Longimicrobiaceae;AB533813_g
FJ891031	Bacteria;Gemmatimonadetes;Longimicrobia;Longimicrobiales;Longimicrobiaceae;FJ891031_g
JF417817	Bacteria;Gemmatimonadetes;Longimicrobia;Longimicrobiales;Longimicrobiaceae;Longimicrobium
JF225572	Bacteria;Gemmatimonadetes;Longimicrobia;Longimicrobiales;Longimicrobiaceae;Longimicrobium
JF225469	Bacteria;Gemmatimonadetes;Longimicrobia;Longimicrobiales;Longimicrobiaceae;Longimicrobium
JF036806	Bacteria;Gemmatimonadetes;Longimicrobia;Longimicrobiales;Longimicrobiaceae;Longimicrobium
HQ910360	Bacteria;Gemmatimonadetes;Longimicrobia;Longimicrobiales;Longimicrobiaceae;Longimicrobium
JF086081	Bacteria;Gemmatimonadetes;Longimicrobia;Longimicrobiales;Longimicrobiaceae;Longimicrobium
HQ190301	Bacteria;Gemmatimonadetes;Longimicrobia;Longimicrobiales;Longimicrobiaceae;Longimicrobium
HQ118519	Bacteria;Gemmatimonadetes;Longimicrobia;Longimicrobiales;Longimicrobiaceae;Longimicrobium
HQ190275	Bacteria;Gemmatimonadetes;Longimicrobia;Longimicrobiales;Longimicrobiaceae;Longimicrobium
JX240795	Bacteria;Gemmatimonadetes;Longimicrobia;Longimicrobiales;Longimicrobiaceae;Longimicrobium
JQ798462	Bacteria;Gemmatimonadetes;Longimicrobia;Longimicrobiales;Longimicrobiaceae;Longimicrobium
JQ769988	Bacteria;Gemmatimonadetes;Longimicrobia;Longimicrobiales;Longimicrobiaceae;Longimicrobium
JQ769757	Bacteria;Gemmatimonadetes;Longimicrobia;Longimicrobiales;Longimicrobiaceae;Longimicrobium
JN178544	Bacteria;Gemmatimonadetes;Longimicrobia;Longimicrobiales;Longimicrobiaceae;Longimicrobium
JN178517	Bacteria;Gemmatimonadetes;Longimicrobia;Longimicrobiales;Longimicrobiaceae;Longimicrobium
JQ427435	Bacteria;Gemmatimonadetes;Longimicrobia;Longimicrobiales;Longimicrobiaceae;Longimicrobium
AY921705	Bacteria;Gemmatimonadetes;Longimicrobia;Longimicrobiales;Longimicrobiaceae;Longimicrobium
EF516718	Bacteria;Gemmatimonadetes;Longimicrobia;Longimicrobiales;Longimicrobiaceae;Longimicrobium
EF516463	Bacteria;Gemmatimonadetes;Longimicrobia;Longimicrobiales;Longimicrobiaceae;Longimicrobium
EF516348	Bacteria;Gemmatimonadetes;Longimicrobia;Longimicrobiales;Longimicrobiaceae;Longimicrobium
EF157216	Bacteria;Gemmatimonadetes;Longimicrobia;Longimicrobiales;Longimicrobiaceae;Longimicrobium
AF009988	Bacteria;Gemmatimonadetes;Longimicrobia;Longimicrobiales;Longimicrobiaceae;Longimicrobium
FJ152617	Bacteria;Gemmatimonadetes;Longimicrobia;Longimicrobiales;Longimicrobiaceae;Longimicrobium
GQ095375	Bacteria;Gemmatimonadetes;Longimicrobia;Longimicrobiales;Longimicrobiaceae;Longimicrobium
EU289488	Bacteria;Gemmatimonadetes;Longimicrobia;Longimicrobiales;Longimicrobiaceae;Longimicrobium
LN833202	Bacteria;Gemmatimonadetes;Longimicrobia;Longimicrobiales;Longimicrobiaceae;Longimicrobium;Longimicrobium terrae

## Sheet: Table S4
Table S4 Genome statistics of the four novel strains (DH-78T, DH-20, CCK-12, Y43) and Gemmatimonadota members
Characteristics	1	2	3	4	5	6	7	8	9	10
Genome size, bp	4224903	4196080	4254491	4210288	6784420	4636964	4716552	5179092	7479215	5928727
Completeness (%)	98.9	98.9	98.9	98.9	98.9	98.9	98.9	98.9	98.4	98.4
Contamination (%)	3.3	5.0	4.9	6.6	5.5	4.4	3.3	2.3	2.2	2.2
Contigs	1	21	23	12	54	1	1	1	4	28
G+C content, %	70.4	70.4	70.4	70.4	69.5	64.3	64.4	65.1	72.6	73.9
Genes (total)	3652	3626	3705	3625	5635	4002	3968	4447	6440	5081
CDSs (total)	3599	3575	3654	3574	5564	3947	3911	4391	6381	5015
CDSs (with protein)	3586	3562	3642	3563	5549	3940	3892	4368	6346	4998
Genes (coding), %	98.2	98.2	98.3	98.3	98.5	98.5	98.1	98.2	98.5	98.4
Genes (RNA)	53	51	51	51	71	55	57	56	59	66
Complete rRNAs genes (5S, 16S, 23S)	2, 1, 2	1, 1, 1	1, 1, 1	1, 1, 1	1, 1, 2	1, 1, 1	2, 2, 2	2, 2, 2	2, 2, 2	2, 1, 1
tRNA genes	46	46	46	46	60	49	48	47	50	51
ncRNA genes	2	2	2	2	2	3	3	3	3	3
Pseudo genes (total)	13	13	12	11	15	7	19	23	35	17
GenBank ID	GCA_038095605.1	GCA_038088005.1	GCA_038088025.1	GCA_038088045.1	GCF_014198875.1	GCF_000010305.1	GCF_000695095.2	GCF_013004105.1	GCF_000522985.1	GCF_030159095.1
Strains: 1, DH-78T; 2, DH-20; 3, CCK-12; 4, Y43; 5, Longimicrobium terrae CECT 8660T; 6, Gemmatimonas aurantiaca T-27T; 7, Gemmatimonas phototrophica AP64T; 8, “Gemmatimonas groenlandica” TET16; 9, Gemmatirosa kalamazoonensis KBS708T; 10, Roseisolibacter agri AW1220T. The genome size, contig number, and GC content of all cultured strains were calculated using ContEst16S on the EzBioCloud website.…

## Sheet: Table S5
Table S5 The details of representative genomes and MAGs affiliated to Gemmatimonadota. The genomes IDs of cultured strains are marked in blue and the genomes IDs belonging to the novel taxon are marked in green. An asterisk indicates the non-redundant genomes within the novel taxon used for metabolic analysis
Genomes ID		Completeness (%)	Contamination (%)	Genome size (Mb)	GC content (%)	GTDB_taxonomy	Habitat types
GCA_038095605.1	*	98.9	3.3	4.2249	70.4	From this study	Marine water/sediment
GCA_038088005.1		98.9	5	4.19608	70.4	From this study	Marine water/sediment
GCA_038088025.1		98.9	4.9	4.25449	70.4	From this study	Marine water/sediment
GCA_038088045.1	*	98.9	6.6	4.21029	70.4	From this study	Marine water/sediment
GCA_022564055.1	*	87.3	3.3	3.37791	62.9557	d__Bacteria;p__Gemmatimonadota;c__Gemmatimonadetes;o__Longimicrobiales;f__UBA6960;g__UBA822;s__UBA822 sp022564055	Marine water/sediment
GCA_022563405.1	*	95.54	4.95	3.25153	62.7151	d__Bacteria;p__Gemmatimonadota;c__Gemmatimonadetes;o__Longimicrobiales;f__UBA6960;g__UBA822;s__UBA822 sp022563405	Marine water/sediment
GCA_002295725.1	*	81.34	2.2	2.49241	62.1383	d__Bacteria;p__Gemmatimonadota;c__Gemmatimonadetes;o__Longimicrobiales;f__UBA6960;g__UBA822;s__UBA822 sp002731735	Saline soda water/sediment
GCA_022450065.1	*	95.54	4.95	2.96557	62.0164	d__Bacteria;p__Gemmatimonadota;c__Gemmatimonadetes;o__Longimicrobiales;f__UBA6960;g__UBA822;s__UBA822 sp002731735	Marine water/sediment
GCA_913043945.1	*	86.1	2.3	2.47466	62.055	d__Bacteria;p__Gemmatimonadota;c__Gemmatimonadetes;o__Longimicrobiales;f__UBA6960;g__UBA822;s__UBA822 sp002731735	Marine water/sediment
GCA_002731735.1	*	80.16	2.2	2.16015	61.7603	d__Bacteria;p__Gemmatimonadota;c__Gemmatimonadetes;o__Longimicrobiales;f__UBA6960;g__UBA822;s__UBA822 sp002731735	Host-associated
GCA_002346665.1		97.34	3.3	1.99979	61.6876	d__Bacteria;p__Gemmatimonadota;c__Gemmatimonadetes;o__Longimicrobiales;f__UBA6960;g__UBA2988;s__UBA2988 sp002346665	Saline soda water/sediment
GCA_913047385.1	*	95.6	3.3	1.9258	61.7331	d__Bacteria;p__Gemmatimonadota;c__Gemmatimonadetes;o__Longimicrobiales;f__UBA6960;g__UBA2988;s__UBA2988 sp002346665	Marine water/sediment
GCA_016873995.1	*	98.9	4.4	3.37456	68.3814	d__Bacteria;p__Gemmatimonadota;c__Gemmatimonadetes;o__Longimicrobiales;f__UBA6960;g__UBA2982;s__UBA2982 sp016873995	Freshwater/sediment
GCA_009692205.1	*	98.35	4.4	2.72321	68.156	d__Bacteria;p__Gemmatimonadota;c__Gemmatimonadetes;o__Longimicrobiales;f__UBA6960;g__UBA2982;s__UBA2982 sp009692205	Freshwater/sediment
GCA_945903805.1	*	82.76	0	2.57311	68.2287	d__Bacteria;p__Gemmatimonadota;c__Gemmatimonadetes;o__Longimicrobiales;f__UBA6960;g__UBA2982;s__UBA2982 sp009692205	Freshwater/sediment
GCA_002347035.1	*	88.95	3.85	1.85	53.9714	d__Bacteria;p__Gemmatimonadota;c__Gemmatimonadetes;o__Longimicrobiales;f__UBA6960;g__UBA2982;s__UBA2982 sp002347035	Saline soda water/sediment
GCA_013002885.1	*	83.52	3.3	4.00698	65.8774	d__Bacteria;p__Gemmatimonadota;c__Gemmatimonadetes;o__Longimicrobiales;f__UBA6960;g__UBA2589;s__UBA2589 sp013002885	Marine water/sediment
GCA_002377325.1	*	92.18	4.4	2.38776	55.0372	d__Bacteria;p__Gemmatimonadota;c__Gemmatimonadetes;o__Longimicrobiales;f__UBA6960;g__UBA2589;s__UBA2589 sp002500925	Saline soda water/sediment
GCA_002500925.1	*	89.5	3.3	2.38249	54.9548	d__Bacteria;p__Gemmatimonadota;c__Gemmatimonadetes;o__Longimicrobiales;f__UBA6960;g__UBA2589;s__UBA2589 sp002500925	Saline soda water/sediment
GCA_002501525.1		86.2	4.95	2.35059	55.0245	d__Bacteria;p__Gemmatimonadota;c__Gemmatimonadetes;o__Longimicrobiales;f__UBA6960;g__UBA2589;s__UBA2589 sp002500925	Saline soda water/sediment
GCA_002390225.1	*	95.65	4.4	3.01816	62.8298	d__Bacteria;p__Gemmatimonadota;c__Gemmatimonadetes;o__Longimicrobiales;f__UBA6960;g__UBA2589;s__UBA2589 sp002390225	Marine water/sediment
GCA_002348465.1		84.26	2.2	2.26614	54.6236	d__Bacteria;p__Gemmatimonadota;c__Gemmatimonadetes;o__Longimicrobiales;f__UBA6960;g__UBA2589;s__UBA2589 sp002348465	Saline soda water/sediment
GCA_913050395.1	*	94.24	3.3	2.3977	54.6116	d__Bacteria;p__Gemmatimonadota;c__Gemmatimonadetes;o__Longimicrobiales;f__UBA6960;g__UBA2589;s__UBA2589 sp002348465	Marine water/sediment
GCA_002348265.1	*	92.24	4.4	2.40915	54.2664	d__Bacteria;p__Gemmatimonadota;c__Gemmatimonadetes;o__Longimicrobiales;f__UBA6960;g__UBA2589;s__UBA2589 sp002348265	Saline soda water/sediment
GCA_002450765.1		91.84	4.4	2.31221	54.2233	d__Bacteria;p__Gemmatimonadota;c__Gemmatimonadetes;o__Longimicrobiales;f__UBA6960;g__UBA2589;s__UBA2589 sp002348265	Saline soda water/sediment
GCA_003513645.1	*	81.77	4.95	2.0739	54.3267	d__Bacteria;p__Gemmatimonadota;c__Gemmatimonadetes;o__Longimicrobiales;f__UBA6960;g__UBA2589;s__UBA2589 sp002348265	Marine water/sediment
GCA_913045995.1	*	87.23	3.4	2.11458	54.314	d__Bacteria;p__Gemmatimonadota;c__Gemmatimonadetes;o__Longimicrobiales;f__UBA6960;g__UBA2589;s__UBA2589 sp002348265	Marine water/sediment
GCA_022560615.1	*	98.9	3.3	4.50084	64.8299	d__Bacteria;p__Gemmatimonadota;c__Gemmatimonadetes;o__Longimicrobiales;f__UBA6960;g__UBA1138;s__UBA1138 sp022560615	Marine water/sediment
GCA_012960225.1	*	91.14	3.3	2.62076	52.7758	d__Bacteria;p__Gemmatimonadota;c__Gemmatimonadetes;o__Longimicrobiales;f__UBA6960;g__UBA1138;s__UBA1138 sp012960225	Marine water/sediment
GCA_015659365.1		85.65	3.4	2.51877	52.8108	d__Bacteria;p__Gemmatimonadota;c__Gemmatimonadetes;o__Longimicrobiales;f__UBA6960;g__UBA1138;s__UBA1138 sp012960225	Marine water/sediment
GCA_018648545.1		87.01	4.4	4.00381	61.6494	d__Bacteria;p__Gemmatimonadota;c__Gemmatimonadetes;o__Longimicrobiales;f__UBA6960;g__UBA1138;s__UBA1138 sp009937285	Marine water/sediment
GCA_018649805.1	*	97.74	4.4	3.92528	61.5047	d__Bacteria;p__Gemmatimonadota;c__Gemmatimonadetes;o__Longimicrobiales;f__UBA6960;g__UBA1138;s__UBA1138 sp009937285	Marine water/sediment
GCA_018651425.1	*	88.95	1.65	4.09618	61.0573	d__Bacteria;p__Gemmatimonadota;c__Gemmatimonadetes;o__Longimicrobiales;f__UBA6960;g__UBA1138;s__UBA1138 sp009937285	Marine water/sediment
GCA_018659405.1		97.74	3.3	3.9009	61.5354	d__Bacteria;p__Gemmatimonadota;c__Gemmatimonadetes;o__Longimicrobiales;f__UBA6960;g__UBA1138;s__UBA1138 sp009937285	Marine water/sediment
GCA_018667225.1		97.74	4.4	3.82999	61.5264	d__Bacteria;p__Gemmatimonadota;c__Gemmatimonadetes;o__Longimicrobiales;f__UBA6960;g__UBA1138;s__UBA1138 sp009937285	Marine water/sediment
GCA_018669925.1		97.74	3.3	3.8239	61.5243	d__Bacteria;p__Gemmatimonadota;c__Gemmatimonadetes;o__Longimicrobiales;f__UBA6960;g__UBA1138;s__UBA1138 sp009937285	Marine water/sediment
GCA_018674295.1		89.5	1.75	3.52713	61.4449	d__Bacteria;p__Gemmatimonadota;c__Gemmatimonadetes;o__Longimicrobiales;f__UBA6960;g__UBA1138;s__UBA1138 sp009937285	Marine water/sediment
GCA_018676505.1		98.84	2.2	4.73881	61.3659	d__Bacteria;p__Gemmatimonadota;c__Gemmatimonadetes;o__Longimicrobiales;f__UBA6960;g__UBA1138;s__UBA1138 sp009937285	Marine water/sediment
GCA_018692415.1		97.74	3.3	3.96126	61.5182	d__Bacteria;p__Gemmatimonadota;c__Gemmatimonadetes;o__Longimicrobiales;f__UBA6960;g__UBA1138;s__UBA1138 sp009937285	Marine water/sediment
GCA_018695235.1		97.74	4.4	3.87137	61.5225	d__Bacteria;p__Gemmatimonadota;c__Gemmatimonadetes;o__Longimicrobiales;f__UBA6960;g__UBA1138;s__UBA1138 sp009937285	Marine water/sediment
GCA_003497425.1	*	84.53	3.36	4.19082	64.0906	d__Bacteria;p__Gemmatimonadota;c__Gemmatimonadetes;o__Longimicrobiales;f__UBA6960;g__UBA1138;s__UBA1138 sp003447875	Marine water/sediment
GCA_015664885.1	*	95.36	3.3	3.96017	64.0735	d__Bacteria;p__Gemmatimonadota;c__Gemmatimonadetes;o__Longimicrobiales;f__UBA6960;g__UBA1138;s__UBA1138 sp003447875	Marine water/sediment
GCA_022449825.1	*	97.74	4.4	4.62616	63.8179	d__Bacteria;p__Gemmatimonadota;c__Gemmatimonadetes;o__Longimicrobiales;f__UBA6960;g__UBA1138;s__UBA1138 sp003447875	Marine water/sediment
GCA_913062755.1	*	95.54	3.3	3.83011	64.1303	d__Bacteria;p__Gemmatimonadota;c__Gemmatimonadetes;o__Longimicrobiales;f__UBA6960;g__UBA1138;s__UBA1138 sp003447875	Marine water/sediment
GCA_002348665.1		83.04	3.3	2.23998	51.5777	d__Bacteria;p__Gemmatimonadota;c__Gemmatimonadetes;o__Longimicrobiales;f__UBA6960;g__UBA1138;s__UBA1138 sp002724575	Saline soda water/sediment
GCA_002377525.1	*	84.91	3.76	2.38879	51.6173	d__Bacteria;p__Gemmatimonadota;c__Gemmatimonadetes;o__Longimicrobiales;f__UBA6960;g__UBA1138;s__UBA1138 sp002724575	Saline soda water/sediment
GCA_002724575.1	*	85.55	2.3	2.39815	51.689	d__Bacteria;p__Gemmatimonadota;c__Gemmatimonadetes;o__Longimicrobiales;f__UBA6960;g__UBA1138;s__UBA1138 sp002724575	Marine water/sediment
GCA_022451665.1	*	91.07	2.2	2.42027	51.9565	d__Bacteria;p__Gemmatimonadota;c__Gemmatimonadetes;o__Longimicrobiales;f__UBA6960;g__UBA1138;s__UBA1138 sp002724575	Marine water/sediment
GCA_913045345.1	*	87.85	3.3	2.38705	51.6361	d__Bacteria;p__Gemmatimonadota;c__Gemmatimonadetes;o__Longimicrobiales;f__UBA6960;g__UBA1138;s__UBA1138 sp002724575	Marine water/sediment
GCA_002501085.1		85.28	2.2	2.41236	52.5486	d__Bacteria;p__Gemmatimonadota;c__Gemmatimonadetes;o__Longimicrobiales;f__UBA6960;g__UBA1138;s__UBA1138 sp002501085	Saline soda water/sediment
GCA_913042855.1	*	91.14	3.3	2.34158	52.4045	d__Bacteria;p__Gemmatimonadota;c__Gemmatimonadetes;o__Longimicrobiales;f__UBA6960;g__UBA1138;s__UBA1138 sp002501085	Marine water/sediment
GCA_002295045.1	*	81.8	1.1	2.16839	52.7194	d__Bacteria;p__Gemmatimonadota;c__Gemmatimonadetes;o__Longimicrobiales;f__UBA6960;g__UBA1138;s__UBA1138 sp002313925	Marine water/sediment
GCA_022450025.1	*	90.59	2.2	2.36773	53.1981	d__Bacteria;p__Gemmatimonadota;c__Gemmatimonadetes;o__Longimicrobiales;f__UBA6960;g__UBA1138;s__UBA1138 sp002313925	Marine water/sediment
GCA_022451365.1	*	92.24	1.3	2.13148	52.5939	d__Bacteria;p__Gemmatimonadota;c__Gemmatimonadetes;o__Longimicrobiales;f__UBA6960;g__UBA1138;s__UBA1138 sp002313925	Marine water/sediment
GCA_913041305.1	*	92.24	2.2	2.28842	52.7271	d__Bacteria;p__Gemmatimonadota;c__Gemmatimonadetes;o__Longimicrobiales;f__UBA6960;g__UBA1138;s__UBA1138 sp002313925	Marine water/sediment
GCA_002311875.1	*	92	1.1	2.70451	55.8099	d__Bacteria;p__Gemmatimonadota;c__Gemmatimonadetes;o__Longimicrobiales;f__UBA6960;g__UBA1138;s__UBA1138 sp002311875	Marine water/sediment
GCA_012965305.1	*	84.3	3.36	2.13822	55.3713	d__Bacteria;p__Gemmatimonadota;c__Gemmatimonadetes;o__Longimicrobiales;f__UBA6960;g__UBA1138;s__UBA1138 sp002311875	Marine water/sediment
GCA_022449615.1	*	80.58	2.3	2.06296	55.8793	d__Bacteria;p__Gemmatimonadota;c__Gemmatimonadetes;o__Longimicrobiales;f__UBA6960;g__UBA1138;s__UBA1138 sp002311875	Marine water/sediment
GCA_022340865.1	*	97.8	4.13	4.44469	69.3898	d__Bacteria;p__Gemmatimonadota;c__Gemmatimonadetes;o__Longimicrobiales;f__UBA6960;g__SZUA-318;s__SZUA-318 sp022340865	Saline soda water/sediment
GCA_022340755.1	*	93.41	3.09	4.59091	67.6828	d__Bacteria;p__Gemmatimonadota;c__Gemmatimonadetes;o__Longimicrobiales;f__UBA6960;g__SZUA-318;s__SZUA-318 sp022340755	Saline soda water/sediment
GCA_007120315.1		92.31	3.3	3.23522	66.5997	d__Bacteria;p__Gemmatimonadota;c__Gemmatimonadetes;o__Longimicrobiales;f__UBA6960;g__SLCK01;s__SLCK01 sp007125845	Saline soda water/sediment
GCA_007125845.1	*	98.9	3.3	3.20309	66.606	d__Bacteria;p__Gemmatimonadota;c__Gemmatimonadetes;o__Longimicrobiales;f__UBA6960;g__SLCK01;s__SLCK01 sp007125845	Saline soda water/sediment
GCA_007124095.1	*	95.6	4.4	2.82745	65.3681	d__Bacteria;p__Gemmatimonadota;c__Gemmatimonadetes;o__Longimicrobiales;f__UBA6960;g__SLCK01;s__SLCK01 sp007124095	Saline soda water/sediment
GCA_007692605.1	*	96.85	2.2	3.5459	67.7369	d__Bacteria;p__Gemmatimonadota;c__Gemmatimonadetes;o__Longimicrobiales;f__UBA6960;g__SLBA01;s__SLBA01 sp007692605	Saline soda water/sediment
GCA_007120735.1	*	96.7	4.95	3.34984	68.0149	d__Bacteria;p__Gemmatimonadota;c__Gemmatimonadetes;o__Longimicrobiales;f__UBA6960;g__SLBA01;s__SLBA01 sp007130605	Saline soda water/sediment
GCA_007123945.1	*	83.88	3.3	2.03719	68.1383	d__Bacteria;p__Gemmatimonadota;c__Gemmatimonadetes;o__Longimicrobiales;f__UBA6960;g__SLBA01;s__SLBA01 sp007130605	Saline soda water/sediment
GCA_007130605.1	*	93.41	2.2	3.00484	67.5361	d__Bacteria;p__Gemmatimonadota;c__Gemmatimonadetes;o__Longimicrobiales;f__UBA6960;g__SLBA01;s__SLBA01 sp007130605	Saline soda water/sediment
GCA_007121925.1		94.46	2.4	3.38835	68.2683	d__Bacteria;p__Gemmatimonadota;c__Gemmatimonadetes;o__Longimicrobiales;f__UBA6960;g__SLBA01;s__SLBA01 sp007126575	Saline soda water/sediment
GCA_007126575.1	*	98.9	3.85	3.67877	68.2408	d__Bacteria;p__Gemmatimonadota;c__Gemmatimonadetes;o__Longimicrobiales;f__UBA6960;g__SLBA01;s__SLBA01 sp007126575	Saline soda water/sediment
GCA_007127575.1	*	86.81	3.4	3.18513	66.6258	d__Bacteria;p__Gemmatimonadota;c__Gemmatimonadetes;o__Longimicrobiales;f__UBA6960;g__SKZC01;s__SKZC01 sp007127575	Saline soda water/sediment
GCA_007122885.1	*	92.76	3.3	3.22726	67.2336	d__Bacteria;p__Gemmatimonadota;c__Gemmatimonadetes;o__Longimicrobiales;f__UBA6960;g__SKSR01;s__SKSR01 sp007122885	Saline soda water/sediment
GCA_007125795.1	*	89.46	3.85	3.86807	67.8662	d__Bacteria;p__Gemmatimonadota;c__Gemmatimonadetes;o__Longimicrobiales;f__UBA6960;g__SKNW01;s__SKNW01 sp007120305	Saline soda water/sediment
GCA_003558295.1		87.91	3.3	3.25567	65.5918	d__Bacteria;p__Gemmatimonadota;c__Gemmatimonadetes;o__Longimicrobiales;f__UBA6960;g__SKKN01;s__SKKN01 sp007121455	Saline soda water/sediment
GCA_007121455.1	*	97.8	2.2	3.53201	66.3589	d__Bacteria;p__Gemmatimonadota;c__Gemmatimonadetes;o__Longimicrobiales;f__UBA6960;g__SKKN01;s__SKKN01 sp007121455	Saline soda water/sediment
GCA_007126965.1		94.41	2.2	3.62961	66.3918	d__Bacteria;p__Gemmatimonadota;c__Gemmatimonadetes;o__Longimicrobiales;f__UBA6960;g__SKKN01;s__SKKN01 sp007121455	Saline soda water/sediment
GCA_009692105.1	*	89.51	4.4	1.61716	66.381	d__Bacteria;p__Gemmatimonadota;c__Gemmatimonadetes;o__Longimicrobiales;f__UBA6960;g__SHZS01;s__SHZS01 sp009692105	Freshwater/sediment
GCA_007692505.1	*	95.4	4.4	2.85141	70.4639	d__Bacteria;p__Gemmatimonadota;c__Gemmatimonadetes;o__Longimicrobiales;f__UBA6960;g__REBX01;s__REBX01 sp007692505	Saline soda water/sediment
GCA_003564295.1	*	95.6	4.95	3.34064	65.1975	d__Bacteria;p__Gemmatimonadota;c__Gemmatimonadetes;o__Longimicrobiales;f__UBA6960;g__PXFI01;s__PXFI01 sp003564295	Saline soda water/sediment
GCA_007121275.1		84.94	3.3	2.96512	68.1605	d__Bacteria;p__Gemmatimonadota;c__Gemmatimonadetes;o__Longimicrobiales;f__UBA6960;g__PWLA01;s__PWLA01 sp007132965	Saline soda water/sediment
GCA_007132965.1	*	93.41	3.5	3.51225	67.9325	d__Bacteria;p__Gemmatimonadota;c__Gemmatimonadetes;o__Longimicrobiales;f__UBA6960;g__PWLA01;s__PWLA01 sp007132965	Saline soda water/sediment
GCA_003551025.1	*	89.01	4.4	3.39109	66.8004	d__Bacteria;p__Gemmatimonadota;c__Gemmatimonadetes;o__Longimicrobiales;f__UBA6960;g__PWLA01;s__PWLA01 sp007121775	Saline soda water/sediment
GCA_003557525.1	*	87.72	3.36	2.92901	67.0648	d__Bacteria;p__Gemmatimonadota;c__Gemmatimonadetes;o__Longimicrobiales;f__UBA6960;g__PWLA01;s__PWLA01 sp007121775	Saline soda water/sediment
GCA_003561635.1	*	84.55	4.95	3.40988	67.1509	d__Bacteria;p__Gemmatimonadota;c__Gemmatimonadetes;o__Longimicrobiales;f__UBA6960;g__PWLA01;s__PWLA01 sp007121775	Saline soda water/sediment
GCA_007121775.1	*	93.41	4.4	3.25356	67.1549	d__Bacteria;p__Gemmatimonadota;c__Gemmatimonadetes;o__Longimicrobiales;f__UBA6960;g__PWLA01;s__PWLA01 sp007121775	Saline soda water/sediment
GCA_007121555.1	*	97.74	1.1	4.05341	66.9701	d__Bacteria;p__Gemmatimonadota;c__Gemmatimonadetes;o__Longimicrobiales;f__UBA6960;g__PWLA01;s__PWLA01 sp007121555	Saline soda water/sediment
GCA_003559555.1	*	94.21	3.3	3.5358	68.0274	d__Bacteria;p__Gemmatimonadota;c__Gemmatimonadetes;o__Longimicrobiales;f__UBA6960;g__PWLA01;s__PWLA01 sp003559555	Saline soda water/sediment
GCA_024638395.1	*	80.3	4.35	4.08359	66.2325	d__Bacteria;p__Gemmatimonadota;c__Gemmatimonadetes;o__Longimicrobiales;f__UBA6960;g__JAHEKK01;s__JAHEKK01 sp024638395	Saline soda water/sediment
GCA_022571515.1	*	98.9	4.4	3.84337	64.0925	d__Bacteria;p__Gemmatimonadota;c__Gemmatimonadetes;o__Longimicrobiales;f__UBA6960;g__JACZXQ01;s__JACZXQ01 sp022571515	Marine water/sediment
GCA_022561145.1	*	88.81	4.4	4.11745	63.8188	d__Bacteria;p__Gemmatimonadota;c__Gemmatimonadetes;o__Longimicrobiales;f__UBA6960;g__JACZXQ01;s__JACZXQ01 sp022561145	Marine water/sediment
GCA_016209885.1	*	94.51	2.2	4.14953	68.8957	d__Bacteria;p__Gemmatimonadota;c__Gemmatimonadetes;o__Longimicrobiales;f__UBA6960;g__JACQVF01;s__JACQVF01 sp016209885	Freshwater/sediment
GCA_012267505.1	*	89.19	3.85	3.30187	68.3912	d__Bacteria;p__Gemmatimonadota;c__Gemmatimonadetes;o__Longimicrobiales;f__UBA6960;g__JAAXGI01;s__JAAXGI01 sp012267505	Host-associated
GCA_020344755.1	*	89.31	2.2	4.10435	68.2498	d__Bacteria;p__Gemmatimonadota;c__Gemmatimonadetes;o__Longimicrobiales;f__UBA6960;g__IDS-52;s__IDS-52 sp020344755	Freshwater/sediment
GCA_018678395.1	*	88.89	4.6	3.79096	69.306	d__Bacteria;p__Gemmatimonadota;c__Gemmatimonadetes;o__Longimicrobiales;f__UBA6960;g__IDS-52;s__IDS-52 sp018678395	Marine water/sediment
GCA_012959595.1	*	80.89	3.3	2.01375	45.83	d__Bacteria;p__Gemmatimonadota;c__Gemmatimonadetes;o__Longimicrobiales;f__UBA6960;g__GCA-2718595;s__GCA-2718595 sp012959595	Marine water/sediment
GCA_002377365.1		82.59	3.3	2.00428	45.2655	d__Bacteria;p__Gemmatimonadota;c__Gemmatimonadetes;o__Longimicrobiales;f__UBA6960;g__GCA-2718595;s__GCA-2718595 sp002718595	Saline soda water/sediment
GCA_002377615.1	*	91.43	2.2	1.93505	45.3207	d__Bacteria;p__Gemmatimonadota;c__Gemmatimonadetes;o__Longimicrobiales;f__UBA6960;g__GCA-2718595;s__GCA-2718595 sp002718595	Saline soda water/sediment
GCA_002450355.1		85.05	3.3	1.87157	45.2075	d__Bacteria;p__Gemmatimonadota;c__Gemmatimonadetes;o__Longimicrobiales;f__UBA6960;g__GCA-2718595;s__GCA-2718595 sp002718595	Saline soda water/sediment
GCA_002450595.1	*	86.75	1.1	1.87308	45.1204	d__Bacteria;p__Gemmatimonadota;c__Gemmatimonadetes;o__Longimicrobiales;f__UBA6960;g__GCA-2718595;s__GCA-2718595 sp002718595	Saline soda water/sediment
GCA_002500425.1	*	83.25	4.95	1.85112	45.234	d__Bacteria;p__Gemmatimonadota;c__Gemmatimonadetes;o__Longimicrobiales;f__UBA6960;g__GCA-2718595;s__GCA-2718595 sp002718595	Marine water/sediment
GCA_002718595.1	*	94.44	2.2	2.02148	45.347	d__Bacteria;p__Gemmatimonadota;c__Gemmatimonadetes;o__Longimicrobiales;f__UBA6960;g__GCA-2718595;s__GCA-2718595 sp002718595	Marine water/sediment
GCA_022450075.1	*	82.35	2.2	1.58814	45.4391	d__Bacteria;p__Gemmatimonadota;c__Gemmatimonadetes;o__Longimicrobiales;f__UBA6960;g__GCA-2718595;s__GCA-2718595 sp002718595	Marine water/sediment
GCA_913051725.1		94.44	3.3	2.0011	45.3856	d__Bacteria;p__Gemmatimonadota;c__Gemmatimonadetes;o__Longimicrobiales;f__UBA6960;g__GCA-2718595;s__GCA-2718595 sp002718595	Marine water/sediment
GCA_022823985.1	*	94.51	2.2	4.35925	67.8367	d__Bacteria;p__Gemmatimonadota;c__Gemmatimonadetes;o__Longimicrobiales;f__UBA6960;g__Bin94;s__Bin94 sp022827345	Host-associated
GCA_022827345.1	*	97.8	2.2	4.7962	67.6724	d__Bacteria;p__Gemmatimonadota;c__Gemmatimonadetes;o__Longimicrobiales;f__UBA6960;g__Bin94;s__Bin94 sp022827345	Host-associated
GCA_022826565.1	*	88.95	2.2	4.39318	67.5066	d__Bacteria;p__Gemmatimonadota;c__Gemmatimonadetes;o__Longimicrobiales;f__UBA6960;g__Bin94;s__Bin94 sp022826565	Host-associated
GCA_022819785.1	*	97.8	4.4	4.43565	67.6355	d__Bacteria;p__Gemmatimonadota;c__Gemmatimonadetes;o__Longimicrobiales;f__UBA6960;g__Bin94;s__Bin94 sp022823225	Host-associated
GCA_022823225.1	*	98.9	3.3	4.18817	67.8162	d__Bacteria;p__Gemmatimonadota;c__Gemmatimonadetes;o__Longimicrobiales;f__UBA6960;g__Bin94;s__Bin94 sp022823225	Host-associated
GCA_022823145.1	*	94.51	4.4	4.49031	67.3827	d__Bacteria;p__Gemmatimonadota;c__Gemmatimonadetes;o__Longimicrobiales;f__UBA6960;g__Bin94;s__Bin94 sp022823145	Host-associated
GCA_022822445.1	*	98.9	2.2	4.28988	68.0877	d__Bacteria;p__Gemmatimonadota;c__Gemmatimonadetes;o__Longimicrobiales;f__UBA6960;g__Bin94;s__Bin94 sp022822445	Host-associated
GCA_022822325.1	*	93.41	3.3	3.48428	68.4056	d__Bacteria;p__Gemmatimonadota;c__Gemmatimonadetes;o__Longimicrobiales;f__UBA6960;g__Bin94;s__Bin94 sp022822325	Host-associated
GCA_021295835.1	*	94.51	3.3	2.10972	68.0949	d__Bacteria;p__Gemmatimonadota;c__Gemmatimonadetes;o__Longimicrobiales;f__UBA6960;g__Bin94;s__Bin94 sp021295835	Host-associated
GCA_009841825.1		95.6	4.95	4.86923	66.89	d__Bacteria;p__Gemmatimonadota;c__Gemmatimonadetes;o__Longimicrobiales;f__UBA6960;g__Bin94;s__Bin94 sp009844885	Host-associated
GCA_009844885.1	*	94.51	3.85	4.89522	66.9218	d__Bacteria;p__Gemmatimonadota;c__Gemmatimonadetes;o__Longimicrobiales;f__UBA6960;g__Bin94;s__Bin94 sp009844885	Host-associated
GCA_009836485.1		87.61	3.3	3.83037	67.7865	d__Bacteria;p__Gemmatimonadota;c__Gemmatimonadetes;o__Longimicrobiales;f__UBA6960;g__Bin94;s__Bin94 sp009841475	Host-associated
GCA_009836825.1	*	89.56	2.2	3.65487	67.8239	d__Bacteria;p__Gemmatimonadota;c__Gemmatimonadetes;o__Longimicrobiales;f__UBA6960;g__Bin94;s__Bin94 sp009841475	Host-associated
GCA_009841475.1	*	97.8	3.3	4.17827	67.8395	d__Bacteria;p__Gemmatimonadota;c__Gemmatimonadetes;o__Longimicrobiales;f__UBA6960;g__Bin94;s__Bin94 sp009841475	Host-associated
GCA_009841855.1		86.81	3.85	3.66675	67.7854	d__Bacteria;p__Gemmatimonadota;c__Gemmatimonadetes;o__Longimicrobiales;f__UBA6960;g__Bin94;s__Bin94 sp009841475	Host-associated
GCA_009844855.1		89.01	2.75	3.72003	67.8258	d__Bacteria;p__Gemmatimonadota;c__Gemmatimonadetes;o__Longimicrobiales;f__UBA6960;g__Bin94;s__Bin94 sp009841475	Host-associated
GCA_009836565.1		88.83	4.4	3.79996	67.4435	d__Bacteria;p__Gemmatimonadota;c__Gemmatimonadetes;o__Longimicrobiales;f__UBA6960;g__Bin94;s__Bin94 sp009841165	Host-associated
GCA_009841165.1	*	96.7	4.4	4.2714	67.3428	d__Bacteria;p__Gemmatimonadota;c__Gemmatimonadetes;o__Longimicrobiales;f__UBA6960;g__Bin94;s__Bin94 sp009841165	Host-associated
GCA_009842515.1	*	96.7	4.4	4.31893	67.2259	d__Bacteria;p__Gemmatimonadota;c__Gemmatimonadetes;o__Longimicrobiales;f__UBA6960;g__Bin94;s__Bin94 sp009841165	Host-associated
GCA_009844505.1	*	85.7	3.3	3.08537	67.2243	d__Bacteria;p__Gemmatimonadota;c__Gemmatimonadetes;o__Longimicrobiales;f__UBA6960;g__Bin94;s__Bin94 sp009841165	Host-associated
GCA_009835865.1		91.21	4.4	3.90577	67.3993	d__Bacteria;p__Gemmatimonadota;c__Gemmatimonadetes;o__Longimicrobiales;f__UBA6960;g__Bin94;s__Bin94 sp009840215	Host-associated
GCA_009839035.1		80.22	2.2	3.10297	67.1757	d__Bacteria;p__Gemmatimonadota;c__Gemmatimonadetes;o__Longimicrobiales;f__UBA6960;g__Bin94;s__Bin94 sp009840215	Host-associated
GCA_009840215.1	*	96.15	3.3	4.08514	67.4298	d__Bacteria;p__Gemmatimonadota;c__Gemmatimonadetes;o__Longimicrobiales;f__UBA6960;g__Bin94;s__Bin94 sp009840215	Host-associated
GCA_009843805.1	*	92.31	4.4	3.93599	67.4762	d__Bacteria;p__Gemmatimonadota;c__Gemmatimonadetes;o__Longimicrobiales;f__UBA6960;g__Bin94;s__Bin94 sp009840215	Host-associated
GCA_002238865.1	*	97.8	3.3	4.42054	66.905	d__Bacteria;p__Gemmatimonadota;c__Gemmatimonadetes;o__Longimicrobiales;f__UBA6960;g__Bin94;s__Bin94 sp002238865	Host-associated
GCA_022821045.1	*	87.91	2.2	3.36359	68.6876	d__Bacteria;p__Gemmatimonadota;c__Gemmatimonadetes;o__Longimicrobiales;f__UBA6960;g__BD2-11;s__BD2-11 sp022825135	Host-associated
GCA_022825135.1	*	94.51	2.2	3.54481	68.4865	d__Bacteria;p__Gemmatimonadota;c__Gemmatimonadetes;o__Longimicrobiales;f__UBA6960;g__BD2-11;s__BD2-11 sp022825135	Host-associated
GCA_022823365.1	*	98.9	3.3	3.81705	68.2841	d__Bacteria;p__Gemmatimonadota;c__Gemmatimonadetes;o__Longimicrobiales;f__UBA6960;g__BD2-11;s__BD2-11 sp022823365	Host-associated
GCA_022825345.1	*	96.7	3.3	3.78643	68.4281	d__Bacteria;p__Gemmatimonadota;c__Gemmatimonadetes;o__Longimicrobiales;f__UBA6960;g__BD2-11;s__BD2-11 sp022823365	Host-associated
GCA_022822425.1	*	90.89	4.4	4.40153	68.1983	d__Bacteria;p__Gemmatimonadota;c__Gemmatimonadetes;o__Longimicrobiales;f__UBA6960;g__BD2-11;s__BD2-11 sp022822425	Host-associated
GCA_002238605.1	*	98.9	4.4	4.47284	67.9591	d__Bacteria;p__Gemmatimonadota;c__Gemmatimonadetes;o__Longimicrobiales;f__UBA6960;g__BD2-11;s__BD2-11 sp002238605	Host-associated
GCA_024278175.1		98.9	1.1	4.18388	58.8435	d__Bacteria;p__Gemmatimonadota;c__Glassbacteria;o__GWA2-58-10;f__GWA2-58-10;g__JAJRTS01;s__JAJRTS01 sp024278175	Marine water/sediment
GCA_019456185.1		100	1.1	4.46825	59.0436	d__Bacteria;p__Gemmatimonadota;c__Glassbacteria;o__GWA2-58-10;f__GWA2-58-10;g__JAJRTS01;s__JAJRTS01 sp019456185	Marine water/sediment
GCA_021372515.1		98.9	2.2	4.86788	63.0532	d__Bacteria;p__Gemmatimonadota;c__Glassbacteria;o__GWA2-58-10;f__GWA2-58-10;g__JAJFUG01;s__JAJFUG01 sp021372515	Sludge/wastewater
GCA_016934095.1		81.17	0	3.79871	60.2744	d__Bacteria;p__Gemmatimonadota;c__Glassbacteria;o__GWA2-58-10;f__GWA2-58-10;g__JAFGTO01;s__JAFGTO01 sp016934095	Freshwater/sediment
GCA_001780825.1		94.51	0	4.17003	58.0665	d__Bacteria;p__Gemmatimonadota;c__Glassbacteria;o__GWA2-58-10;f__GWA2-58-10;g__GWA2-58-10;s__GWA2-58-10 sp001780825	Other
GCA_012027055.1		83.72	4.58	3.65777	70.442	d__Bacteria;p__Gemmatimonadota;c__Gemmatimonadetes;o__Longimicrobiales;f__RSA9;g__VEPF01;s__VEPF01 sp012027055	Sludge/wastewater
GCA_007120925.1		96.7	4.4	3.94767	68.5697	d__Bacteria;p__Gemmatimonadota;c__Gemmatimonadetes;o__Longimicrobiales;f__RSA9;g__SLCC01;s__SLCC01 sp007126035	Saline soda water/sediment
GCA_007126035.1		96.7	4.4	3.87995	68.5542	d__Bacteria;p__Gemmatimonadota;c__Gemmatimonadetes;o__Longimicrobiales;f__RSA9;g__SLCC01;s__SLCC01 sp007126035	Saline soda water/sediment
GCA_002919185.1		92.86	3.3	3.53294	71.1768	d__Bacteria;p__Gemmatimonadota;c__Gemmatimonadetes;o__Longimicrobiales;f__RSA9;g__RSA9;s__RSA9 sp003242735	Other
GCA_003242735.1		84.48	1.72	3.71189	71.5126	d__Bacteria;p__Gemmatimonadota;c__Gemmatimonadetes;o__Longimicrobiales;f__RSA9;g__RSA9;s__RSA9 sp003242735	Other
GCA_019347975.1		83.27	3.3	3.61733	70.9143	d__Bacteria;p__Gemmatimonadota;c__Gemmatimonadetes;o__Longimicrobiales;f__RSA9;g__JAHWKI01;s__JAHWKI01 sp019347975	Soil
GCA_017881445.1		94.51	3.3	4.74862	71.0387	d__Bacteria;p__Gemmatimonadota;c__Gemmatimonadetes;o__Longimicrobiales;f__RSA9;g__JADGQX01;s__JADGQX01 sp017881445	Soil
GCA_019689775.1		93.41	4.95	4.6437	73.2485	d__Bacteria;p__Gemmatimonadota;c__Gemmatimonadetes;o__Longimicrobiales;f__RSA9;g__JADGGV01;s__JADGGV01 sp019689775	Other
GCA_016209965.1		85.71	1.1	2.81961	69.4279	d__Bacteria;p__Gemmatimonadota;c__Gemmatimonadetes;o__Longimicrobiales;f__RSA9;g__JACQVE01;s__JACQVE01 sp016209965	Freshwater/sediment
GCA_016207445.1		86.11	3.49	2.82893	70.135	d__Bacteria;p__Gemmatimonadota;c__Gemmatimonadetes;o__Longimicrobiales;f__RSA9;g__JACQPS01;s__JACQPS01 sp016207445	Freshwater/sediment
GCA_009380025.1		98.35	3.3	5.02058	64.38	d__Bacteria;p__Gemmatimonadota;c__Gemmatimonadetes;o__Longimicrobiales;f__Longimicrobiaceae;g__WHSP01;s__WHSP01 sp009380025	Other
GCA_007118565.1		94.51	3.66	2.91512	68.664	d__Bacteria;p__Gemmatimonadota;c__Gemmatimonadetes;o__Longimicrobiales;f__Longimicrobiaceae;g__SKRI01;s__SKRI01 sp007118565	Saline soda water/sediment
GCA_007129555.1		95.6	4.03	2.9755	68.6977	d__Bacteria;p__Gemmatimonadota;c__Gemmatimonadetes;o__Longimicrobiales;f__Longimicrobiaceae;g__SKRI01;s__SKRI01 sp007118565	Saline soda water/sediment
GCF_014198875.1		98.9	5.49	6.78442	69.5	d__Bacteria;p__Gemmatimonadota;c__Gemmatimonadetes;o__Longimicrobiales;f__Longimicrobiaceae;g__Longimicrobium;s__Longimicrobium terrae	Soil
GCA_902805735.1		85.57	4.21	5.78726	70.9743	d__Bacteria;p__Gemmatimonadota;c__Gemmatimonadetes;o__Longimicrobiales;f__Longimicrobiaceae;g__Longimicrobium;s__Longimicrobium sp902805735	Soil
GCA_013820915.1		89.3	4.6	4.79354	66.5549	d__Bacteria;p__Gemmatimonadota;c__Gemmatimonadetes;o__Longimicrobiales;f__Longimicrobiaceae;g__JACDHR01;s__JACDHR01 sp013820915	Soil
GCA_011774835.1		91.54	4.4	3.76051	66.7483	d__Bacteria;p__Gemmatimonadota;c__Gemmatimonadetes;o__KS3-K002;f__KS3-K002;g__KS3-K002;s__KS3-K002 sp011774835	Marine water/sediment
GCA_016209945.1		82.42	0.1	1.73297	69.3041	d__Bacteria;p__Gemmatimonadota;c__Gemmatimonadetes;o__KS3-K002;f__KS3-K002;g__JACQVD01;s__JACQVD01 sp016209945	Freshwater/sediment
GCA_020350785.1		93.66	4.4	4.0945	64.3175	d__Bacteria;p__Gemmatimonadota;c__Gemmatimonadetes;o__KS3-K002;f__KS3-K002;g__G020350785;s__G020350785 sp020350785	Freshwater/sediment
GCA_020344375.1		91.03	1.1	3.03971	65.1903	d__Bacteria;p__Gemmatimonadota;c__Gemmatimonadetes;o__KS3-K002;f__KS3-K002;g__G020344375;s__G020344375 sp020344375	Freshwater/sediment
GCA_020344215.1		95.6	3.3	4.74329	65.2428	d__Bacteria;p__Gemmatimonadota;c__Gemmatimonadetes;o__KS3-K002;f__KS3-K002;g__G020344215;s__G020344215 sp020344215	Freshwater/sediment
GCA_020344015.1		93.69	3.3	4.80603	64.3786	d__Bacteria;p__Gemmatimonadota;c__Gemmatimonadetes;o__KS3-K002;f__KS3-K002;g__G020344215;s__G020344215 sp020344015	Freshwater/sediment
GCA_021295785.1		86.81	3.3	2.17679	65.6473	d__Bacteria;p__Gemmatimonadota;c__Gemmatimonadetes;o__KS3-K002;f__JABDQB01;g__JAGWBR01;s__JAGWBR01 sp021295785	Marine water/sediment
GCA_023553935.1		94.51	4.95	2.7996	65.5649	d__Bacteria;p__Gemmatimonadota;c__Gemmatimonadetes;o__KS3-K002;f__JABDQB01;g__JAENXO01;s__JAENXO01 sp023554245	Marine water/sediment
GCA_023553945.1		91.71	3.3	2.38705	65.5172	d__Bacteria;p__Gemmatimonadota;c__Gemmatimonadetes;o__KS3-K002;f__JABDQB01;g__JAENXO01;s__JAENXO01 sp023554245	Marine water/sediment
GCA_023554075.1		93.41	2.75	2.71996	65.5187	d__Bacteria;p__Gemmatimonadota;c__Gemmatimonadetes;o__KS3-K002;f__JABDQB01;g__JAENXO01;s__JAENXO01 sp023554245	Marine water/sediment
GCA_023554215.1		90.11	0	2.79395	65.5164	d__Bacteria;p__Gemmatimonadota;c__Gemmatimonadetes;o__KS3-K002;f__JABDQB01;g__JAENXO01;s__JAENXO01 sp023554245	Marine water/sediment
GCA_023554235.1		96.7	3.3	2.98019	65.4721	d__Bacteria;p__Gemmatimonadota;c__Gemmatimonadetes;o__KS3-K002;f__JABDQB01;g__JAENXO01;s__JAENXO01 sp023554245	Marine water/sediment
GCA_023554245.1		95.3	3.3	2.93431	65.4876	d__Bacteria;p__Gemmatimonadota;c__Gemmatimonadetes;o__KS3-K002;f__JABDQB01;g__JAENXO01;s__JAENXO01 sp023554245	Marine water/sediment
GCA_023554395.1		90.56	0.55	2.76955	65.5107	d__Bacteria;p__Gemmatimonadota;c__Gemmatimonadetes;o__KS3-K002;f__JABDQB01;g__JAENXO01;s__JAENXO01 sp023554245	Marine water/sediment
GCA_023554405.1		92.49	3.3	2.34098	65.5148	d__Bacteria;p__Gemmatimonadota;c__Gemmatimonadetes;o__KS3-K002;f__JABDQB01;g__JAENXO01;s__JAENXO01 sp023554245	Marine water/sediment
GCA_023554445.1		96.7	4.4	2.82655	65.4883	d__Bacteria;p__Gemmatimonadota;c__Gemmatimonadetes;o__KS3-K002;f__JABDQB01;g__JAENXO01;s__JAENXO01 sp023554245	Marine water/sediment
GCA_023554465.1		95.6	4.4	2.74015	65.4151	d__Bacteria;p__Gemmatimonadota;c__Gemmatimonadetes;o__KS3-K002;f__JABDQB01;g__JAENXO01;s__JAENXO01 sp023554245	Marine water/sediment
GCA_023554515.1		94.51	4.4	2.69609	65.4853	d__Bacteria;p__Gemmatimonadota;c__Gemmatimonadetes;o__KS3-K002;f__JABDQB01;g__JAENXO01;s__JAENXO01 sp023554245	Marine water/sediment
GCA_023554595.1		92.36	2.75	2.32996	65.4379	d__Bacteria;p__Gemmatimonadota;c__Gemmatimonadetes;o__KS3-K002;f__JABDQB01;g__JAENXO01;s__JAENXO01 sp023554245	Marine water/sediment
GCA_016649455.1		89.46	1.75	3.24749	64.9099	d__Bacteria;p__Gemmatimonadota;c__Gemmatimonadetes;o__KS3-K002;f__JABDQB01;g__JAENXO01;s__JAENXO01 sp016649455	Soil
GCA_023554435.1		82.99	3.3	2.71007	65.5695	d__Bacteria;p__Gemmatimonadota;c__Gemmatimonadetes;o__KS3-K002;f__JABDQB01;g__JABDQB01;s__JABDQB01 sp023554435	Marine water/sediment
GCA_023554335.1		93.96	3.6	2.57399	66.4506	d__Bacteria;p__Gemmatimonadota;c__Gemmatimonadetes;o__KS3-K002;f__JABDQB01;g__JABDQB01;s__JABDQB01 sp023554335	Marine water/sediment
GCA_024639305.1		85.53	3.4	2.12529	65.3188	d__Bacteria;p__Gemmatimonadota;c__Gemmatimonadetes;o__KS3-K002;f__JABDQB01;g__JABDQB01;s__JABDQB01 sp013042495	Saline soda water/sediment
GCA_022826685.1		86.81	4.4	3.27592	69.0514	d__Bacteria;p__Gemmatimonadota;c__Gemmatimonadetes;o__KS3-K002;f__JABDQB01;g__JAAXHJ01;s__JAAXHJ01 sp022826685	Host-associated
GCA_022825725.1		95.6	4.4	3.48668	68.9676	d__Bacteria;p__Gemmatimonadota;c__Gemmatimonadetes;o__KS3-K002;f__JABDQB01;g__JAAXHJ01;s__JAAXHJ01 sp022825725	Host-associated
GCA_022820995.1		94.51	3.3	3.71902	69.0367	d__Bacteria;p__Gemmatimonadota;c__Gemmatimonadetes;o__KS3-K002;f__JABDQB01;g__JAAXHJ01;s__JAAXHJ01 sp022820995	Host-associated
GCA_022825105.1		92.31	3.3	3.69384	69.1624	d__Bacteria;p__Gemmatimonadota;c__Gemmatimonadetes;o__KS3-K002;f__JABDQB01;g__JAAXHJ01;s__JAAXHJ01 sp022820995	Host-associated
GCA_012270965.1		90.11	3.3	3.56263	68.9558	d__Bacteria;p__Gemmatimonadota;c__Gemmatimonadetes;o__KS3-K002;f__JABDQB01;g__JAAXHJ01;s__JAAXHJ01 sp012270965	Host-associated
GCA_009841015.1		95.54	3.3	3.76053	69.1063	d__Bacteria;p__Gemmatimonadota;c__Gemmatimonadetes;o__KS3-K002;f__JABDQB01;g__JAAXHJ01;s__JAAXHJ01 sp009841015	Host-associated
GCA_009837975.1		93.41	3.3	3.45402	68.8416	d__Bacteria;p__Gemmatimonadota;c__Gemmatimonadetes;o__KS3-K002;f__JABDQB01;g__JAAXHJ01;s__JAAXHJ01 sp009841005	Host-associated
GCA_009841005.1		94.51	3.36	3.16388	69.0319	d__Bacteria;p__Gemmatimonadota;c__Gemmatimonadetes;o__KS3-K002;f__JABDQB01;g__JAAXHJ01;s__JAAXHJ01 sp009841005	Host-associated
GCA_009842445.1		87.3	2.2	3.2361	68.8964	d__Bacteria;p__Gemmatimonadota;c__Gemmatimonadetes;o__KS3-K002;f__JABDQB01;g__JAAXHJ01;s__JAAXHJ01 sp009841005	Host-associated
GCA_009846385.1		84.55	2.2	2.99971	68.9842	d__Bacteria;p__Gemmatimonadota;c__Gemmatimonadetes;o__KS3-K002;f__JABDQB01;g__JAAXHJ01;s__JAAXHJ01 sp009841005	Host-associated
GCA_009836005.1		95.6	3.3	3.59916	69.441	d__Bacteria;p__Gemmatimonadota;c__Gemmatimonadetes;o__KS3-K002;f__JABDQB01;g__JAAXHJ01;s__JAAXHJ01 sp009840115	Host-associated
GCA_009840115.1		94.51	3.3	3.40346	69.4868	d__Bacteria;p__Gemmatimonadota;c__Gemmatimonadetes;o__KS3-K002;f__JABDQB01;g__JAAXHJ01;s__JAAXHJ01 sp009840115	Host-associated
GCA_009838765.1		94.51	3.3	3.60394	69.0477	d__Bacteria;p__Gemmatimonadota;c__Gemmatimonadetes;o__KS3-K002;f__JABDQB01;g__JAAXHJ01;s__JAAXHJ01 sp009838765	Host-associated
GCA_009843325.1		94.51	3.3	3.58964	68.8785	d__Bacteria;p__Gemmatimonadota;c__Gemmatimonadetes;o__KS3-K002;f__JABDQB01;g__JAAXHJ01;s__JAAXHJ01 sp009838765	Host-associated
GCA_009845855.1		95.6	3.3	3.65723	68.8375	d__Bacteria;p__Gemmatimonadota;c__Gemmatimonadetes;o__KS3-K002;f__JABDQB01;g__JAAXHJ01;s__JAAXHJ01 sp009838765	Host-associated
GCA_020351855.1		93.01	3.3	2.96432	68.0995	d__Bacteria;p__Gemmatimonadota;c__Gemmatimonadetes;o__KS3-K002;f__JABDQB01;g__G020351855;s__G020351855 sp020351855	Freshwater/sediment
GCA_913043255.1		96.64	2.2	2.45425	52.6613	d__Bacteria;p__Gemmatimonadota;c__Gemmatimonadetes;o__KS3-K002;f__JABDQB01;g__CAJWLK01;s__CAJWLK01 sp913043255	Marine water/sediment
GCA_017881505.1		94.51	2.2	2.79903	72.4423	d__Bacteria;p__Gemmatimonadota;c__Gemmatimonadetes;o__Gemmatimonadales;f__JACORV01;g__JADGQW01;s__JADGQW01 sp017881505	Soil
GCA_016209905.1		89.28	4.95	2.17486	70.9402	d__Bacteria;p__Gemmatimonadota;c__Gemmatimonadetes;o__Gemmatimonadales;f__JACORV01;g__JACORV01;s__JACORV01 sp016209905	Freshwater/sediment
GCA_021787855.1		93.41	0	2.82486	73.3526	d__Bacteria;p__Gemmatimonadota;c__Gemmatimonadetes;o__Gemmatimonadales;f__JACORV01;g__Fen-1245;s__Fen-1245 sp021787855	Sludge/wastewater
GCA_003157095.1		81.54	4.4	2.62389	69.7821	d__Bacteria;p__Gemmatimonadota;c__Gemmatimonadetes;o__Gemmatimonadales;f__JACORV01;g__Fen-1245;s__Fen-1245 sp003157095	Soil
GCA_020350425.1		80.51	3.3	2.86642	68.922	d__Bacteria;p__Gemmatimonadota;c__Gemmatimonadetes;o__Gemmatimonadales;f__GWC2-71-9;g__WVYX01;s__WVYX01 sp020350425	Freshwater/sediment
GCA_011772755.1		84.39	3.3	4.23913	64.7121	d__Bacteria;p__Gemmatimonadota;c__Gemmatimonadetes;o__Gemmatimonadales;f__GWC2-71-9;g__WVYX01;s__WVYX01 sp011772755	Marine water/sediment
GCA_003246755.1		92.31	1.26	3.15465	63.0428	d__Bacteria;p__Gemmatimonadota;c__Gemmatimonadetes;o__Gemmatimonadales;f__GWC2-71-9;g__SZUA-320;s__SZUA-320 sp003246755	Marine water/sediment
GCA_003247675.1		92.31	1.1	3.03046	63.0392	d__Bacteria;p__Gemmatimonadota;c__Gemmatimonadetes;o__Gemmatimonadales;f__GWC2-71-9;g__SZUA-320;s__SZUA-320 sp003246755	Marine water/sediment
GCA_024641745.1		96.7	4.4	2.67493	69.5918	d__Bacteria;p__Gemmatimonadota;c__Gemmatimonadetes;o__Gemmatimonadales;f__GWC2-71-9;g__SPDF01;s__SPDF01 sp024641745	Saline soda water/sediment
GCA_022710485.1		87.33	1.1	2.53019	69.5576	d__Bacteria;p__Gemmatimonadota;c__Gemmatimonadetes;o__Gemmatimonadales;f__GWC2-71-9;g__SPDF01;s__SPDF01 sp022710485	Sludge/wastewater
GCA_004525055.1		90.81	0.1	2.21282	66.6707	d__Bacteria;p__Gemmatimonadota;c__Gemmatimonadetes;o__Gemmatimonadales;f__GWC2-71-9;g__SPDF01;s__SPDF01 sp004525055	Marine water/sediment
GCA_016209985.1		90.31	2.2	4.64211	65.2464	d__Bacteria;p__Gemmatimonadota;c__Gemmatimonadetes;o__Gemmatimonadales;f__GWC2-71-9;g__SHZT01;s__SHZT01 sp016209985	Freshwater/sediment
GCA_009692185.1		98.9	1.1	2.62889	66.4208	d__Bacteria;p__Gemmatimonadota;c__Gemmatimonadetes;o__Gemmatimonadales;f__GWC2-71-9;g__SHZT01;s__SHZT01 sp009692185	Freshwater/sediment
GCA_024641735.1		94.34	3.3	2.74957	65.0203	d__Bacteria;p__Gemmatimonadota;c__Gemmatimonadetes;o__Gemmatimonadales;f__GWC2-71-9;g__Palsa-1233;s__Palsa-1233 sp024641735	Saline soda water/sediment
GCA_024640185.1		81.87	4.4	2.54589	68.0664	d__Bacteria;p__Gemmatimonadota;c__Gemmatimonadetes;o__Gemmatimonadales;f__GWC2-71-9;g__Palsa-1233;s__Palsa-1233 sp024640185	Saline soda water/sediment
GCA_020431455.1		92.24	3.3	3.25914	71.2786	d__Bacteria;p__Gemmatimonadota;c__Gemmatimonadetes;o__Gemmatimonadales;f__GWC2-71-9;g__Palsa-1233;s__Palsa-1233 sp020633775	Sludge/wastewater
GCA_016709975.1		96.15	4.4	3.58847	68.0771	d__Bacteria;p__Gemmatimonadota;c__Gemmatimonadetes;o__Gemmatimonadales;f__GWC2-71-9;g__Palsa-1233;s__Palsa-1233 sp016720805	Sludge/wastewater
GCA_016720805.1		97.8	2.2	3.50614	68.1331	d__Bacteria;p__Gemmatimonadota;c__Gemmatimonadetes;o__Gemmatimonadales;f__GWC2-71-9;g__Palsa-1233;s__Palsa-1233 sp016720805	Sludge/wastewater
GCA_016704275.1		96.7	1.1	3.40135	68.2784	d__Bacteria;p__Gemmatimonadota;c__Gemmatimonadetes;o__Gemmatimonadales;f__GWC2-71-9;g__Palsa-1233;s__Palsa-1233 sp016704275	Sludge/wastewater
GCA_016717965.1		95.6	1.1	3.31509	68.3455	d__Bacteria;p__Gemmatimonadota;c__Gemmatimonadetes;o__Gemmatimonadales;f__GWC2-71-9;g__Palsa-1233;s__Palsa-1233 sp016704275	Sludge/wastewater
GCA_017988395.1		86.26	1.65	2.81985	68.2893	d__Bacteria;p__Gemmatimonadota;c__Gemmatimonadetes;o__Gemmatimonadales;f__GWC2-71-9;g__Palsa-1233;s__Palsa-1233 sp016704275	Sludge/wastewater
GCA_013694695.1		94.51	2.75	2.80422	66.5051	d__Bacteria;p__Gemmatimonadota;c__Gemmatimonadetes;o__Gemmatimonadales;f__GWC2-71-9;g__Palsa-1233;s__Palsa-1233 sp013694695	Soil
GCA_011390645.1		84.62	1.1	2.92998	67.1331	d__Bacteria;p__Gemmatimonadota;c__Gemmatimonadetes;o__Gemmatimonadales;f__GWC2-71-9;g__Palsa-1233;s__Palsa-1233 sp011390645	Saline soda water/sediment
GCA_003131805.1		90.52	3.6	3.31573	65.8679	d__Bacteria;p__Gemmatimonadota;c__Gemmatimonadetes;o__Gemmatimonadales;f__GWC2-71-9;g__Palsa-1233;s__Palsa-1233 sp003169895	Soil
GCA_003131825.1		92.01	3.5	3.3426	65.8381	d__Bacteria;p__Gemmatimonadota;c__Gemmatimonadetes;o__Gemmatimonadales;f__GWC2-71-9;g__Palsa-1233;s__Palsa-1233 sp003169895	Soil
GCA_003134875.1		92.11	2.2	3.36384	65.7789	d__Bacteria;p__Gemmatimonadota;c__Gemmatimonadetes;o__Gemmatimonadales;f__GWC2-71-9;g__Palsa-1233;s__Palsa-1233 sp003169895	Soil
GCA_003167595.1		91.91	4.4	3.34871	65.7886	d__Bacteria;p__Gemmatimonadota;c__Gemmatimonadetes;o__Gemmatimonadales;f__GWC2-71-9;g__Palsa-1233;s__Palsa-1233 sp003169895	Soil
GCA_003169745.1		89.33	3.3	3.32032	65.7458	d__Bacteria;p__Gemmatimonadota;c__Gemmatimonadetes;o__Gemmatimonadales;f__GWC2-71-9;g__Palsa-1233;s__Palsa-1233 sp003169895	Soil
GCA_003169895.1		96.5	2.2	3.42045	65.7855	d__Bacteria;p__Gemmatimonadota;c__Gemmatimonadetes;o__Gemmatimonadales;f__GWC2-71-9;g__Palsa-1233;s__Palsa-1233 sp003169895	Soil
GCA_016794805.1		96.7	3.3	3.91134	71.0715	d__Bacteria;p__Gemmatimonadota;c__Gemmatimonadetes;o__Gemmatimonadales;f__GWC2-71-9;g__JADJOM01;s__JADJOM01 sp016794805	Sludge/wastewater
GCA_016702955.1		98.9	2.38	4.96159	71.7366	d__Bacteria;p__Gemmatimonadota;c__Gemmatimonadetes;o__Gemmatimonadales;f__GWC2-71-9;g__JADJOM01;s__JADJOM01 sp016713785	Sludge/wastewater
GCA_016704795.1		95.6	2.38	4.53533	71.9553	d__Bacteria;p__Gemmatimonadota;c__Gemmatimonadetes;o__Gemmatimonadales;f__GWC2-71-9;g__JADJOM01;s__JADJOM01 sp016713785	Sludge/wastewater
GCA_016705815.1		97.8	2.38	4.50792	71.8589	d__Bacteria;p__Gemmatimonadota;c__Gemmatimonadetes;o__Gemmatimonadales;f__GWC2-71-9;g__JADJOM01;s__JADJOM01 sp016713785	Sludge/wastewater
GCA_016706765.1		97.7	2.38	4.26487	72.1563	d__Bacteria;p__Gemmatimonadota;c__Gemmatimonadetes;o__Gemmatimonadales;f__GWC2-71-9;g__JADJOM01;s__JADJOM01 sp016713785	Sludge/wastewater
GCA_016709265.1		97.8	2.38	4.62585	71.7322	d__Bacteria;p__Gemmatimonadota;c__Gemmatimonadetes;o__Gemmatimonadales;f__GWC2-71-9;g__JADJOM01;s__JADJOM01 sp016713785	Sludge/wastewater
GCA_016713785.1		97.8	2.38	4.41406	71.9644	d__Bacteria;p__Gemmatimonadota;c__Gemmatimonadetes;o__Gemmatimonadales;f__GWC2-71-9;g__JADJOM01;s__JADJOM01 sp016713785	Sludge/wastewater
GCA_016716895.1		97.8	2.38	4.67255	71.895	d__Bacteria;p__Gemmatimonadota;c__Gemmatimonadetes;o__Gemmatimonadales;f__GWC2-71-9;g__JADJOM01;s__JADJOM01 sp016713785	Sludge/wastewater
GCA_016717475.1		94.51	2.38	4.17292	72.1519	d__Bacteria;p__Gemmatimonadota;c__Gemmatimonadetes;o__Gemmatimonadales;f__GWC2-71-9;g__JADJOM01;s__JADJOM01 sp016713785	Sludge/wastewater
GCA_017990235.1		83.52	2.45	3.84489	72.2703	d__Bacteria;p__Gemmatimonadota;c__Gemmatimonadetes;o__Gemmatimonadales;f__GWC2-71-9;g__JADJOM01;s__JADJOM01 sp016713785	Sludge/wastewater
GCA_018058145.1		84.42	3.48	4.10502	72.221	d__Bacteria;p__Gemmatimonadota;c__Gemmatimonadetes;o__Gemmatimonadales;f__GWC2-71-9;g__JADJOM01;s__JADJOM01 sp016713785	Sludge/wastewater
GCA_016713435.1		96.7	2.38	5.23262	72.2914	d__Bacteria;p__Gemmatimonadota;c__Gemmatimonadetes;o__Gemmatimonadales;f__GWC2-71-9;g__JADJOM01;s__JADJOM01 sp016713435	Sludge/wastewater
GCA_022563595.1		98.9	2.2	3.25191	65.3711	d__Bacteria;p__Gemmatimonadota;c__Gemmatimonadetes;o__Gemmatimonadales;f__GWC2-71-9;g__JADFNB01;s__JADFNB01 sp022563595	Marine water/sediment
GCA_016180765.1		80.47	2.75	2.85405	68.6501	d__Bacteria;p__Gemmatimonadota;c__Gemmatimonadetes;o__Gemmatimonadales;f__GWC2-71-9;g__JACPAP01;s__JACPAP01 sp016180765	Groundwater
GCA_016177465.1		83.48	2.2	1.9665	69.6478	d__Bacteria;p__Gemmatimonadota;c__Gemmatimonadetes;o__Gemmatimonadales;f__GWC2-71-9;g__JACOVF01;s__JACOVF01 sp016177465	Freshwater/sediment
GCA_013820855.1		91.39	3.85	3.48812	69.5304	d__Bacteria;p__Gemmatimonadota;c__Gemmatimonadetes;o__Gemmatimonadales;f__GWC2-71-9;g__JACDDX01;s__JACDDX01 sp013820855	Soil
GCA_013813435.1		93.92	3.46	2.85618	63.7626	d__Bacteria;p__Gemmatimonadota;c__Gemmatimonadetes;o__Gemmatimonadales;f__GWC2-71-9;g__JACDDX01;s__JACDDX01 sp013813435	Soil
GCA_013812695.1		93.21	4.95	3.28685	69.5475	d__Bacteria;p__Gemmatimonadota;c__Gemmatimonadetes;o__Gemmatimonadales;f__GWC2-71-9;g__JACDDX01;s__JACDDX01 sp013812695	Soil
GCA_902826425.1		87.3	3.76	4.97478	68.3512	d__Bacteria;p__Gemmatimonadota;c__Gemmatimonadetes;o__Gemmatimonadales;f__GWC2-71-9;g__JABFSM01;s__JABFSM01 sp902826755	Sludge/wastewater
GCA_902826755.1		87.3	4.4	5.01188	68.4012	d__Bacteria;p__Gemmatimonadota;c__Gemmatimonadetes;o__Gemmatimonadales;f__GWC2-71-9;g__JABFSM01;s__JABFSM01 sp902826755	Sludge/wastewater
GCA_019637315.1		94.61	2.2	3.91025	65.7423	d__Bacteria;p__Gemmatimonadota;c__Gemmatimonadetes;o__Gemmatimonadales;f__GWC2-71-9;g__JABFSM01;s__JABFSM01 sp019637315	Sludge/wastewater
GCA_016874005.1		97.44	2.2	3.88496	67.6546	d__Bacteria;p__Gemmatimonadota;c__Gemmatimonadetes;o__Gemmatimonadales;f__GWC2-71-9;g__JABFSM01;s__JABFSM01 sp016874005	Freshwater/sediment
GCA_016794825.1		96.15	3.73	5.44946	69.6027	d__Bacteria;p__Gemmatimonadota;c__Gemmatimonadetes;o__Gemmatimonadales;f__GWC2-71-9;g__JABFSM01;s__JABFSM01 sp016794825	Sludge/wastewater
GCA_013140635.1		93.41	2.75	3.81834	66.3925	d__Bacteria;p__Gemmatimonadota;c__Gemmatimonadetes;o__Gemmatimonadales;f__GWC2-71-9;g__JABFSM01;s__JABFSM01 sp013140635	Freshwater/sediment
GCA_009692115.1		98.84	2.2	3.12147	65.6548	d__Bacteria;p__Gemmatimonadota;c__Gemmatimonadetes;o__Gemmatimonadales;f__GWC2-71-9;g__JABFSM01;s__JABFSM01 sp009692115	Freshwater/sediment
GCA_013003805.1		86.75	2.71	3.02651	63.8115	d__Bacteria;p__Gemmatimonadota;c__Gemmatimonadetes;o__Gemmatimonadales;f__GWC2-71-9;g__JABDII01;s__JABDII01 sp013003805	Marine water/sediment
GCA_002923375.1		98.9	1.1	2.94481	63.4476	d__Bacteria;p__Gemmatimonadota;c__Gemmatimonadetes;o__Gemmatimonadales;f__GWC2-71-9;g__HRBIN33;s__HRBIN33 sp002923375	Other
GCA_020351775.1		92.3	2.2	5.51007	61.3346	d__Bacteria;p__Gemmatimonadota;c__Gemmatimonadetes;o__Gemmatimonadales;f__GWC2-71-9;g__G020351775;s__G020351775 sp020351775	Freshwater/sediment
GCA_022562135.1		90.05	4.25	3.14415	61.2536	d__Bacteria;p__Gemmatimonadota;c__Gemmatimonadetes;o__Gemmatimonadales;f__GWC2-71-9;g__B3T1B10;s__B3T1B10 sp022566515	Marine water/sediment
GCA_022566515.1		97.74	2.2	3.58881	61.3146	d__Bacteria;p__Gemmatimonadota;c__Gemmatimonadetes;o__Gemmatimonadales;f__GWC2-71-9;g__B3T1B10;s__B3T1B10 sp022566515	Marine water/sediment
GCA_022572425.1		90.94	4.21	2.35594	61.3971	d__Bacteria;p__Gemmatimonadota;c__Gemmatimonadetes;o__Gemmatimonadales;f__GWC2-71-9;g__B3T1B10;s__B3T1B10 sp022566515	Marine water/sediment
GCA_022573755.1		96.64	2.75	4.06503	61.3745	d__Bacteria;p__Gemmatimonadota;c__Gemmatimonadetes;o__Gemmatimonadales;f__GWC2-71-9;g__B3T1B10;s__B3T1B10 sp022566515	Marine water/sediment
GCA_022562295.1		93.34	3.3	3.79305	62.456	d__Bacteria;p__Gemmatimonadota;c__Gemmatimonadetes;o__Gemmatimonadales;f__GWC2-71-9;g__B3T1B10;s__B3T1B10 sp022562295	Marine water/sediment
GCA_022573095.1		84.52	2.48	2.08135	57.2322	d__Bacteria;p__Gemmatimonadota;c__Gemmatimonadetes;o__Gemmatimonadales;f__GWC2-71-9;g__B16T1B5;s__B16T1B5 sp022573095	Marine water/sediment
GCA_003222085.1		93.41	3.3	3.53777	68.8286	d__Bacteria;p__Gemmatimonadota;c__Gemmatimonadetes;o__Gemmatimonadales;f__GWC2-71-9;g__AG41;s__AG41 sp003222085	Soil
GCA_003223495.1		94.43	4.95	3.33407	68.8204	d__Bacteria;p__Gemmatimonadota;c__Gemmatimonadetes;o__Gemmatimonadales;f__GWC2-71-9;g__AG41;s__AG41 sp003222085	Soil
GCA_003222055.1		95.24	2.2	3.68648	69.3063	d__Bacteria;p__Gemmatimonadota;c__Gemmatimonadetes;o__Gemmatimonadales;f__GWC2-71-9;g__AG41;s__AG41 sp003222055	Soil
GCA_003222035.1		95.64	3.3	3.57922	68.19	d__Bacteria;p__Gemmatimonadota;c__Gemmatimonadetes;o__Gemmatimonadales;f__GWC2-71-9;g__AG41;s__AG41 sp003222035	Soil
GCA_003223475.1		88.61	2.75	3.28477	68.2677	d__Bacteria;p__Gemmatimonadota;c__Gemmatimonadetes;o__Gemmatimonadales;f__GWC2-71-9;g__AG41;s__AG41 sp003222035	Soil
GCA_003221085.1		82.32	1.1	2.9633	68.4519	d__Bacteria;p__Gemmatimonadota;c__Gemmatimonadetes;o__Gemmatimonadales;f__GWC2-71-9;g__AG41;s__AG41 sp003221085	Soil
GCA_003221045.1		84.8	2.6	2.80964	68.208	d__Bacteria;p__Gemmatimonadota;c__Gemmatimonadetes;o__Gemmatimonadales;f__GWC2-71-9;g__AG41;s__AG41 sp003221045	Soil
GCA_003220975.1		82.91	1.65	2.8821	70.0628	d__Bacteria;p__Gemmatimonadota;c__Gemmatimonadetes;o__Gemmatimonadales;f__GWC2-71-9;g__AG41;s__AG41 sp003220975	Soil
GCA_003220905.1		80.28	2.75	2.64726	69.2537	d__Bacteria;p__Gemmatimonadota;c__Gemmatimonadetes;o__Gemmatimonadales;f__GWC2-71-9;g__AG41;s__AG41 sp003220905	Soil
GCA_003222115.1		96.7	1.1	3.07621	69.9464	d__Bacteria;p__Gemmatimonadota;c__Gemmatimonadetes;o__Gemmatimonadales;f__GWC2-71-9;g__AG29;s__AG29 sp003222115	Soil
GCA_003221995.1		82.08	2.2	2.11717	70.4302	d__Bacteria;p__Gemmatimonadota;c__Gemmatimonadetes;o__Gemmatimonadales;f__GWC2-71-9;g__AG29;s__AG29 sp003221995	Soil
GCA_003221005.1		93.71	1.1	2.79316	69.0507	d__Bacteria;p__Gemmatimonadota;c__Gemmatimonadetes;o__Gemmatimonadales;f__GWC2-71-9;g__AG25;s__AG25 sp003221005	Soil
GCA_003222235.1		88.59	2.2	3.84415	68.81	d__Bacteria;p__Gemmatimonadota;c__Gemmatimonadetes;o__Gemmatimonadales;f__GWC2-71-9;g__AG12;s__AG12 sp003222235	Soil
GCA_003220875.1		80.45	3.4	2.56219	69.7045	d__Bacteria;p__Gemmatimonadota;c__Gemmatimonadetes;o__Gemmatimonadales;f__GWC2-71-9;g__40CM-2-70-7;s__40CM-2-70-7 sp003222205	Soil
GCA_003221755.1		96.7	3.3	3.0535	69.7409	d__Bacteria;p__Gemmatimonadota;c__Gemmatimonadetes;o__Gemmatimonadales;f__GWC2-71-9;g__40CM-2-70-7;s__40CM-2-70-7 sp003222205	Soil
GCA_003221765.1		93.96	4.4	2.97182	69.5327	d__Bacteria;p__Gemmatimonadota;c__Gemmatimonadetes;o__Gemmatimonadales;f__GWC2-71-9;g__40CM-2-70-7;s__40CM-2-70-7 sp003222205	Soil
GCA_003222205.1		95.6	1.75	2.96584	69.646	d__Bacteria;p__Gemmatimonadota;c__Gemmatimonadetes;o__Gemmatimonadales;f__GWC2-71-9;g__40CM-2-70-7;s__40CM-2-70-7 sp003222205	Soil
GCA_003222135.1		88.71	2.2	3.37796	69.236	d__Bacteria;p__Gemmatimonadota;c__Gemmatimonadetes;o__Gemmatimonadales;f__GWC2-71-9;g__20CM-4-69-16;s__20CM-4-69-16 sp003222135	Soil
GCA_003220935.1		84.62	3.5	4.03621	68.7321	d__Bacteria;p__Gemmatimonadota;c__Gemmatimonadetes;o__Gemmatimonadales;f__GWC2-71-9;g__20CM-4-69-16;s__20CM-4-69-16 sp003220935	Soil
GCA_003220795.1		87.36	2.2	3.29957	69.1197	d__Bacteria;p__Gemmatimonadota;c__Gemmatimonadetes;o__Gemmatimonadales;f__GWC2-71-9;g__20CM-4-69-16;s__20CM-4-69-16 sp003220795	Soil
GCA_001919865.1		91.43	3.3	2.82012	69.1836	d__Bacteria;p__Gemmatimonadota;c__Gemmatimonadetes;o__Gemmatimonadales;f__GWC2-71-9;g__20CM-4-69-16;s__20CM-4-69-16 sp001919865	Soil
GCA_003220805.1		96.7	4.95	3.80784	68.7733	d__Bacteria;p__Gemmatimonadota;c__Gemmatimonadetes;o__Gemmatimonadales;f__GWC2-71-9;g__20CM-4-69-16;s__20CM-4-69-16 sp001919865	Soil
GCA_003223395.1		98.9	0	3.41	65.8742	d__Bacteria;p__Gemmatimonadota;c__Gemmatimonadetes;o__Gemmatimonadales;f__GWC2-71-9;g__20CM-2-65-7;s__20CM-2-65-7 sp003223395	Soil
GCA_001919895.1		88.46	0	3.09751	65.9023	d__Bacteria;p__Gemmatimonadota;c__Gemmatimonadetes;o__Gemmatimonadales;f__GWC2-71-9;g__20CM-2-65-7;s__20CM-2-65-7 sp003222195	Soil
GCA_003222195.1		98.35	1.1	3.50657	65.7429	d__Bacteria;p__Gemmatimonadota;c__Gemmatimonadetes;o__Gemmatimonadales;f__GWC2-71-9;g__20CM-2-65-7;s__20CM-2-65-7 sp003222195	Soil
GCA_003221895.1		98.9	3.3	3.7143	65.5831	d__Bacteria;p__Gemmatimonadota;c__Gemmatimonadetes;o__Gemmatimonadales;f__GWC2-71-9;g__20CM-2-65-7;s__20CM-2-65-7 sp003221895	Soil
GCA_003221825.1		82.84	3.3	2.86026	66.5419	d__Bacteria;p__Gemmatimonadota;c__Gemmatimonadetes;o__Gemmatimonadales;f__GWC2-71-9;g__20CM-2-65-7;s__20CM-2-65-7 sp003221825	Soil
GCA_003221075.1		88.56	1.1	3.17307	65.7157	d__Bacteria;p__Gemmatimonadota;c__Gemmatimonadetes;o__Gemmatimonadales;f__GWC2-71-9;g__20CM-2-65-7;s__20CM-2-65-7 sp003221075	Soil
GCA_003221035.1		98.15	2.2	3.35657	65.7053	d__Bacteria;p__Gemmatimonadota;c__Gemmatimonadetes;o__Gemmatimonadales;f__GWC2-71-9;g__20CM-2-65-7;s__20CM-2-65-7 sp003221035	Soil
GCA_003220955.1		85.14	1.83	2.63881	65.9706	d__Bacteria;p__Gemmatimonadota;c__Gemmatimonadetes;o__Gemmatimonadales;f__GWC2-71-9;g__20CM-2-65-7;s__20CM-2-65-7 sp003220955	Soil
GCA_001915025.1		81.42	0	2.6841	65.0992	d__Bacteria;p__Gemmatimonadota;c__Gemmatimonadetes;o__Gemmatimonadales;f__GWC2-71-9;g__20CM-2-65-7;s__20CM-2-65-7 sp001915025	Soil
GCA_003223415.1		97.7	1.1	3.52925	69.2609	d__Bacteria;p__Gemmatimonadota;c__Gemmatimonadetes;o__Gemmatimonadales;f__GWC2-71-9;g__13-1-40CM-70-15;s__13-1-40CM-70-15 sp003223415	Soil
GCA_902812375.1		91.24	3.3	3.23279	59.9152	d__Bacteria;p__Gemmatimonadota;c__Gemmatimonadetes;o__Gemmatimonadales;f__Gemmatimonadaceae;g__UBA4720;s__UBA4720 sp902812375	Soil
GCA_017881685.1		84.46	4.11	3.37122	59.2572	d__Bacteria;p__Gemmatimonadota;c__Gemmatimonadetes;o__Gemmatimonadales;f__Gemmatimonadaceae;g__UBA4720;s__UBA4720 sp017881685	Soil
GCA_017881545.1		89.79	3.49	2.95457	62.2354	d__Bacteria;p__Gemmatimonadota;c__Gemmatimonadetes;o__Gemmatimonadales;f__Gemmatimonadaceae;g__UBA4720;s__UBA4720 sp017881545	Soil
GCA_017881465.1		91.76	2.2	2.57691	62.3515	d__Bacteria;p__Gemmatimonadota;c__Gemmatimonadetes;o__Gemmatimonadales;f__Gemmatimonadaceae;g__UBA4720;s__UBA4720 sp017881465	Soil
GCA_013816855.1		93.41	2.2	2.47152	60.5289	d__Bacteria;p__Gemmatimonadota;c__Gemmatimonadetes;o__Gemmatimonadales;f__Gemmatimonadaceae;g__UBA4720;s__UBA4720 sp013816855	Soil
GCA_013813715.1		97.8	2.2	3.73203	62.5867	d__Bacteria;p__Gemmatimonadota;c__Gemmatimonadetes;o__Gemmatimonadales;f__Gemmatimonadaceae;g__UBA4720;s__UBA4720 sp013813715	Soil
GCA_003220835.1		91.26	3.3	3.11127	60.0153	d__Bacteria;p__Gemmatimonadota;c__Gemmatimonadetes;o__Gemmatimonadales;f__Gemmatimonadaceae;g__UBA4720;s__UBA4720 sp003223425	Soil
GCA_003223425.1		84.07	0	2.52262	60.0078	d__Bacteria;p__Gemmatimonadota;c__Gemmatimonadetes;o__Gemmatimonadales;f__Gemmatimonadaceae;g__UBA4720;s__UBA4720 sp003223425	Soil
GCA_003220885.1		82.23	4.76	2.90879	60.9048	d__Bacteria;p__Gemmatimonadota;c__Gemmatimonadetes;o__Gemmatimonadales;f__Gemmatimonadaceae;g__UBA4720;s__UBA4720 sp003221805	Soil
GCA_003221805.1		90.05	2.2	3.13939	60.9273	d__Bacteria;p__Gemmatimonadota;c__Gemmatimonadetes;o__Gemmatimonadales;f__Gemmatimonadaceae;g__UBA4720;s__UBA4720 sp003221805	Soil
GCA_003134685.1		98.9	2.75	3.63482	61.5702	d__Bacteria;p__Gemmatimonadota;c__Gemmatimonadetes;o__Gemmatimonadales;f__Gemmatimonadaceae;g__UBA4720;s__UBA4720 sp003134685	Soil
GCA_003134915.1		98.9	2.2	3.63442	61.5622	d__Bacteria;p__Gemmatimonadota;c__Gemmatimonadetes;o__Gemmatimonadales;f__Gemmatimonadaceae;g__UBA4720;s__UBA4720 sp003134685	Soil
GCA_003169955.1		96.7	4.52	3.61903	61.5728	d__Bacteria;p__Gemmatimonadota;c__Gemmatimonadetes;o__Gemmatimonadales;f__Gemmatimonadaceae;g__UBA4720;s__UBA4720 sp003134685	Soil
GCA_003170215.1		98.8	3.3	3.72518	61.664	d__Bacteria;p__Gemmatimonadota;c__Gemmatimonadetes;o__Gemmatimonadales;f__Gemmatimonadaceae;g__UBA4720;s__UBA4720 sp003134685	Soil
GCA_002404335.1		81.64	0	2.95667	61.9476	d__Bacteria;p__Gemmatimonadota;c__Gemmatimonadetes;o__Gemmatimonadales;f__Gemmatimonadaceae;g__UBA4720;s__UBA4720 sp003131365	Soil
GCA_003131365.1		85.46	3.3	3.23667	62.1015	d__Bacteria;p__Gemmatimonadota;c__Gemmatimonadetes;o__Gemmatimonadales;f__Gemmatimonadaceae;g__UBA4720;s__UBA4720 sp003131365	Soil
GCA_902826615.1		98.9	2.2	5.9163	64.6648	d__Bacteria;p__Gemmatimonadota;c__Gemmatimonadetes;o__Gemmatimonadales;f__Gemmatimonadaceae;g__SCN-70-22;s__SCN-70-22 sp902826615	Sludge/wastewater
GCA_020852815.1		98.9	2.3	5.37881	68.6452	d__Bacteria;p__Gemmatimonadota;c__Gemmatimonadetes;o__Gemmatimonadales;f__Gemmatimonadaceae;g__SCN-70-22;s__SCN-70-22 sp020852815	Sludge/wastewater
GCA_020846935.1		97.8	2.2	4.5179	67.7207	d__Bacteria;p__Gemmatimonadota;c__Gemmatimonadetes;o__Gemmatimonadales;f__Gemmatimonadaceae;g__SCN-70-22;s__SCN-70-22 sp020846935	Sludge/wastewater
GCA_016794735.1		87	2.3	4.15141	68.5056	d__Bacteria;p__Gemmatimonadota;c__Gemmatimonadetes;o__Gemmatimonadales;f__Gemmatimonadaceae;g__SCN-70-22;s__SCN-70-22 sp016794735	Sludge/wastewater
GCA_016702715.1		97.8	2.3	6.52027	68.9632	d__Bacteria;p__Gemmatimonadota;c__Gemmatimonadetes;o__Gemmatimonadales;f__Gemmatimonadaceae;g__SCN-70-22;s__SCN-70-22 sp016719105	Sludge/wastewater
GCA_016704625.1		98.9	2.2	6.1001	68.9928	d__Bacteria;p__Gemmatimonadota;c__Gemmatimonadetes;o__Gemmatimonadales;f__Gemmatimonadaceae;g__SCN-70-22;s__SCN-70-22 sp016719105	Sludge/wastewater
GCA_016705425.1		90.66	1.1	5.95213	69.0446	d__Bacteria;p__Gemmatimonadota;c__Gemmatimonadetes;o__Gemmatimonadales;f__Gemmatimonadaceae;g__SCN-70-22;s__SCN-70-22 sp016719105	Sludge/wastewater
GCA_016713015.1		98.9	4.4	7.70898	68.7972	d__Bacteria;p__Gemmatimonadota;c__Gemmatimonadetes;o__Gemmatimonadales;f__Gemmatimonadaceae;g__SCN-70-22;s__SCN-70-22 sp016719105	Sludge/wastewater
GCA_016714295.1		98.9	2.75	6.60198	69.0055	d__Bacteria;p__Gemmatimonadota;c__Gemmatimonadetes;o__Gemmatimonadales;f__Gemmatimonadaceae;g__SCN-70-22;s__SCN-70-22 sp016719105	Sludge/wastewater
GCA_016715665.1		98.9	2.2	6.35268	68.9893	d__Bacteria;p__Gemmatimonadota;c__Gemmatimonadetes;o__Gemmatimonadales;f__Gemmatimonadaceae;g__SCN-70-22;s__SCN-70-22 sp016719105	Sludge/wastewater
GCA_016719105.1		98.9	1.1	6.64914	68.9319	d__Bacteria;p__Gemmatimonadota;c__Gemmatimonadetes;o__Gemmatimonadales;f__Gemmatimonadaceae;g__SCN-70-22;s__SCN-70-22 sp016719105	Sludge/wastewater
GCA_016721935.1		97.8	2.2	5.54567	69.0842	d__Bacteria;p__Gemmatimonadota;c__Gemmatimonadetes;o__Gemmatimonadales;f__Gemmatimonadaceae;g__SCN-70-22;s__SCN-70-22 sp016719105	Sludge/wastewater
GCA_016712265.1		97.8	4.4	5.94684	67.3673	d__Bacteria;p__Gemmatimonadota;c__Gemmatimonadetes;o__Gemmatimonadales;f__Gemmatimonadaceae;g__SCN-70-22;s__SCN-70-22 sp016712265	Sludge/wastewater
GCA_016704465.1		94.74	0	6.10874	68.2724	d__Bacteria;p__Gemmatimonadota;c__Gemmatimonadetes;o__Gemmatimonadales;f__Gemmatimonadaceae;g__SCN-70-22;s__SCN-70-22 sp016704465	Sludge/wastewater
GCA_001724275.1		97.8	4.4	4.69747	70.1808	d__Bacteria;p__Gemmatimonadota;c__Gemmatimonadetes;o__Gemmatimonadales;f__Gemmatimonadaceae;g__SCN-70-22;s__SCN-70-22 sp001724275	Sludge/wastewater
GCF_030159095.1		98.35	2.2	5.92873	73.9	d__Bacteria;p__Gemmatimonadota;c__Gemmatimonadetes;o__Gemmatimonadales;f__Gemmatimonadaceae;g__Roseisolibacter;s__Roseisolibacter agri	Soil
GCA_023249375.1		95	2.2	3.80975	66.7115	d__Bacteria;p__Gemmatimonadota;c__Gemmatimonadetes;o__Gemmatimonadales;f__Gemmatimonadaceae;g__PNKL01;s__PNKL01 sp023249375	Groundwater
GCA_021813725.1		91.21	0.55	3.00675	67.9955	d__Bacteria;p__Gemmatimonadota;c__Gemmatimonadetes;o__Gemmatimonadales;f__Gemmatimonadaceae;g__PNKL01;s__PNKL01 sp021813725	Sludge/wastewater
GCA_016871855.1		85.71	1.1	2.98691	68.6374	d__Bacteria;p__Gemmatimonadota;c__Gemmatimonadetes;o__Gemmatimonadales;f__Gemmatimonadaceae;g__PNKL01;s__PNKL01 sp016871855	Freshwater/sediment
GCA_016218305.1		85.16	4.5	2.00756	69.0425	d__Bacteria;p__Gemmatimonadota;c__Gemmatimonadetes;o__Gemmatimonadales;f__Gemmatimonadaceae;g__PNKL01;s__PNKL01 sp016218305	Freshwater/sediment
GCA_016182795.1		91.21	2.2	3.13483	67.6764	d__Bacteria;p__Gemmatimonadota;c__Gemmatimonadetes;o__Gemmatimonadales;f__Gemmatimonadaceae;g__PNKL01;s__PNKL01 sp016182795	Freshwater/sediment
GCA_945869195.1		97.8	3.85	2.33082	65.916	d__Bacteria;p__Gemmatimonadota;c__Gemmatimonadetes;o__Gemmatimonadales;f__Gemmatimonadaceae;g__PNKF01;s__PNKF01 sp945869195	Freshwater/sediment
GCA_903906325.1		88.36	2.63	1.91629	69.7631	d__Bacteria;p__Gemmatimonadota;c__Gemmatimonadetes;o__Gemmatimonadales;f__Gemmatimonadaceae;g__PNKF01;s__PNKF01 sp903906325	Freshwater/sediment
GCA_902825965.1		94.68	2.2	4.06587	69.9873	d__Bacteria;p__Gemmatimonadota;c__Gemmatimonadetes;o__Gemmatimonadales;f__Gemmatimonadaceae;g__PNKF01;s__PNKF01 sp902825965	Sludge/wastewater
GCA_021413975.1		94.82	1.2	3.0812	69.8977	d__Bacteria;p__Gemmatimonadota;c__Gemmatimonadetes;o__Gemmatimonadales;f__Gemmatimonadaceae;g__PNKF01;s__PNKF01 sp021413975	Freshwater/sediment
GCA_021298395.1		92.86	0	1.82128	69.0438	d__Bacteria;p__Gemmatimonadota;c__Gemmatimonadetes;o__Gemmatimonadales;f__Gemmatimonadaceae;g__PNKF01;s__PNKF01 sp021298395	Freshwater/sediment
GCA_019694735.1		96.7	2.2	3.5231	72.9186	d__Bacteria;p__Gemmatimonadota;c__Gemmatimonadetes;o__Gemmatimonadales;f__Gemmatimonadaceae;g__PNKF01;s__PNKF01 sp019694735	Sludge/wastewater
GCA_019637445.1		97.8	2.2	3.35069	68.1126	d__Bacteria;p__Gemmatimonadota;c__Gemmatimonadetes;o__Gemmatimonadales;f__Gemmatimonadaceae;g__PNKF01;s__PNKF01 sp019637445	Sludge/wastewater
GCA_019637355.1		97.8	2.2	3.14863	68.6908	d__Bacteria;p__Gemmatimonadota;c__Gemmatimonadetes;o__Gemmatimonadales;f__Gemmatimonadaceae;g__PNKF01;s__PNKF01 sp019637355	Sludge/wastewater
GCA_016871895.1		92.31	4.4	2.2792	70.4568	d__Bacteria;p__Gemmatimonadota;c__Gemmatimonadetes;o__Gemmatimonadales;f__Gemmatimonadaceae;g__PNKF01;s__PNKF01 sp016871895	Freshwater/sediment
GCA_016714015.1		97.8	2.2	4.43764	70.315	d__Bacteria;p__Gemmatimonadota;c__Gemmatimonadetes;o__Gemmatimonadales;f__Gemmatimonadaceae;g__PNKF01;s__PNKF01 sp016714015	Sludge/wastewater
GCA_011525845.1		97.8	2.2	3.58006	71.3763	d__Bacteria;p__Gemmatimonadota;c__Gemmatimonadetes;o__Gemmatimonadales;f__Gemmatimonadaceae;g__PNKF01;s__PNKF01 sp011525845	Sludge/wastewater
GCA_023382835.1		96.7	2.2	3.60418	71.3659	d__Bacteria;p__Gemmatimonadota;c__Gemmatimonadetes;o__Gemmatimonadales;f__Gemmatimonadaceae;g__PNKF01;s__PNKF01 sp011525845	Sludge/wastewater
GCA_021324775.1		96.7	2.2	4.19358	66.9808	d__Bacteria;p__Gemmatimonadota;c__Gemmatimonadetes;o__Gemmatimonadales;f__Gemmatimonadaceae;g__Palsa-1248;s__Palsa-1248 sp021324775	Soil
GCA_021324635.1		98.9	2.2	4.08665	71.2594	d__Bacteria;p__Gemmatimonadota;c__Gemmatimonadetes;o__Gemmatimonadales;f__Gemmatimonadaceae;g__Palsa-1248;s__Palsa-1248 sp021324635	Soil
GCA_003133725.1		88.7	4.76	4.14877	66.387	d__Bacteria;p__Gemmatimonadota;c__Gemmatimonadetes;o__Gemmatimonadales;f__Gemmatimonadaceae;g__Palsa-1248;s__Palsa-1248 sp003152485	Soil
GCA_003141175.1		94.12	3.85	4.29441	66.3234	d__Bacteria;p__Gemmatimonadota;c__Gemmatimonadetes;o__Gemmatimonadales;f__Gemmatimonadaceae;g__Palsa-1248;s__Palsa-1248 sp003152485	Soil
GCA_003152485.1		94.16	2.2	4.2738	66.4062	d__Bacteria;p__Gemmatimonadota;c__Gemmatimonadetes;o__Gemmatimonadales;f__Gemmatimonadaceae;g__Palsa-1248;s__Palsa-1248 sp003152485	Soil
GCA_021298835.1		96.15	2.2	3.45992	72.6749	d__Bacteria;p__Gemmatimonadota;c__Gemmatimonadetes;o__Gemmatimonadales;f__Gemmatimonadaceae;g__JAJTHG01;s__JAJTHG01 sp021298835	Freshwater/sediment
GCA_019745365.1		89.01	0	2.83493	68.2091	d__Bacteria;p__Gemmatimonadota;c__Gemmatimonadetes;o__Gemmatimonadales;f__Gemmatimonadaceae;g__JAIETI01;s__JAIETI01 sp019745365	Sludge/wastewater
GCA_019689955.1		80.64	2.75	3.76029	70.8822	d__Bacteria;p__Gemmatimonadota;c__Gemmatimonadetes;o__Gemmatimonadales;f__Gemmatimonadaceae;g__JADGGM01;s__JADGGM01 sp019689955	Other
GCA_016200495.1		82.14	2.2	4.13733	71.853	d__Bacteria;p__Gemmatimonadota;c__Gemmatimonadetes;o__Gemmatimonadales;f__Gemmatimonadaceae;g__JACPPC01;s__JACPPC01 sp016200495	Freshwater/sediment
GCA_016191225.1		85.71	1.1	3.04389	71.6058	d__Bacteria;p__Gemmatimonadota;c__Gemmatimonadetes;o__Gemmatimonadales;f__Gemmatimonadaceae;g__JACPPC01;s__JACPPC01 sp016191225	Freshwater/sediment
GCA_013817545.1		90.94	2.85	4.41913	60.7768	d__Bacteria;p__Gemmatimonadota;c__Gemmatimonadetes;o__Gemmatimonadales;f__Gemmatimonadaceae;g__JACMME01;s__JACMME01 sp013817545	Soil
GCA_020851035.1		91.24	1.1	4.96999	70.2039	d__Bacteria;p__Gemmatimonadota;c__Gemmatimonadetes;o__Gemmatimonadales;f__Gemmatimonadaceae;g__JACMLX01;s__JACMLX01 sp020851035	Sludge/wastewater
GCA_014379355.1		83.65	2.39	4.82158	65.348	d__Bacteria;p__Gemmatimonadota;c__Gemmatimonadetes;o__Gemmatimonadales;f__Gemmatimonadaceae;g__JACMLX01;s__JACMLX01 sp014379355	Soil
GCA_014377535.1		90.61	3.3	3.78795	65.7407	d__Bacteria;p__Gemmatimonadota;c__Gemmatimonadetes;o__Gemmatimonadales;f__Gemmatimonadaceae;g__JACMLX01;s__JACMLX01 sp014377535	Freshwater/sediment
GCA_024654005.1		97.74	2.3	3.74925	66.1794	d__Bacteria;p__Gemmatimonadota;c__Gemmatimonadetes;o__Gemmatimonadales;f__Gemmatimonadaceae;g__JACDCY01;s__JACDCY01 sp024654005	Groundwater
GCA_013817305.1		88.95	3.98	2.55234	64.6728	d__Bacteria;p__Gemmatimonadota;c__Gemmatimonadetes;o__Gemmatimonadales;f__Gemmatimonadaceae;g__JACDCY01;s__JACDCY01 sp013817305	Soil
GCA_013361325.1		89.85	2.75	4.10448	70.184	d__Bacteria;p__Gemmatimonadota;c__Gemmatimonadetes;o__Gemmatimonadales;f__Gemmatimonadaceae;g__JABFXC01;s__JABFXC01 sp013361935	Soil
GCA_013361935.1		91.97	2.75	4.04364	70.2013	d__Bacteria;p__Gemmatimonadota;c__Gemmatimonadetes;o__Gemmatimonadales;f__Gemmatimonadaceae;g__JABFXC01;s__JABFXC01 sp013361935	Soil
GCA_013362655.1		83.15	3.85	3.67613	70.1947	d__Bacteria;p__Gemmatimonadota;c__Gemmatimonadetes;o__Gemmatimonadales;f__Gemmatimonadaceae;g__JABFXC01;s__JABFXC01 sp013361935	Soil
GCA_019186945.1		98.9	2.2	3.95402	64.4099	d__Bacteria;p__Gemmatimonadota;c__Gemmatimonadetes;o__Gemmatimonadales;f__Gemmatimonadaceae;g__JABAQJ01;s__JABAQJ01 sp019186945	Sludge/wastewater
GCA_022843265.1		94.79	2.68	4.62893	62.2126	d__Bacteria;p__Gemmatimonadota;c__Gemmatimonadetes;o__Gemmatimonadales;f__Gemmatimonadaceae;g__JAABRT01;s__JAABRT01 sp022843265	Freshwater/sediment
GCA_011390935.1		96.3	2.2	4.44523	67.369	d__Bacteria;p__Gemmatimonadota;c__Gemmatimonadetes;o__Gemmatimonadales;f__Gemmatimonadaceae;g__JAABRT01;s__JAABRT01 sp011390935	Freshwater/sediment
GCA_011390885.1		94.87	1.1	4.06694	70.8357	d__Bacteria;p__Gemmatimonadota;c__Gemmatimonadetes;o__Gemmatimonadales;f__Gemmatimonadaceae;g__JAABRT01;s__JAABRT01 sp011390885	Freshwater/sediment
GCA_011390805.1		90.71	0	3.95752	61.9169	d__Bacteria;p__Gemmatimonadota;c__Gemmatimonadetes;o__Gemmatimonadales;f__Gemmatimonadaceae;g__JAABRT01;s__JAABRT01 sp011390805	Saline soda water/sediment
GCA_019973575.1		96.15	2.2	5.6294	74.1533	d__Bacteria;p__Gemmatimonadota;c__Gemmatimonadetes;o__Gemmatimonadales;f__Gemmatimonadaceae;g__Gemmatirosa;s__Gemmatirosa sp019973575	Other
GCF_000522985.1		98.35	2.2	7.47921	72.6145	d__Bacteria;p__Gemmatimonadota;c__Gemmatimonadetes;o__Gemmatimonadales;f__Gemmatimonadaceae;g__Gemmatirosa;s__Gemmatirosa kalamazoonesis	Soil
GCA_903900795.1		93.56	2.43	3.96994	65.6778	d__Bacteria;p__Gemmatimonadota;c__Gemmatimonadetes;o__Gemmatimonadales;f__Gemmatimonadaceae;g__Gemmatimonas;s__Gemmatimonas sp903900795	Freshwater/sediment
GCA_945872555.1		91.41	4.4	3.53596	65.7344	d__Bacteria;p__Gemmatimonadota;c__Gemmatimonadetes;o__Gemmatimonadales;f__Gemmatimonadaceae;g__Gemmatimonas;s__Gemmatimonas sp903900795	Freshwater/sediment
GCA_903894655.1		83.52	4.46	3.91564	65.6295	d__Bacteria;p__Gemmatimonadota;c__Gemmatimonadetes;o__Gemmatimonadales;f__Gemmatimonadaceae;g__Gemmatimonas;s__Gemmatimonas sp903894655	Freshwater/sediment
GCA_021299375.1		97.8	3.4	4.48355	68.9598	d__Bacteria;p__Gemmatimonadota;c__Gemmatimonadetes;o__Gemmatimonadales;f__Gemmatimonadaceae;g__Gemmatimonas;s__Gemmatimonas sp021299375	Freshwater/sediment
GCA_020247115.1		98.35	3.36	4.56215	68.3596	d__Bacteria;p__Gemmatimonadota;c__Gemmatimonadetes;o__Gemmatimonadales;f__Gemmatimonadaceae;g__Gemmatimonas;s__Gemmatimonas sp021298855	Freshwater/sediment
GCA_020247165.1		96.7	3.3	4.25893	68.4986	d__Bacteria;p__Gemmatimonadota;c__Gemmatimonadetes;o__Gemmatimonadales;f__Gemmatimonadaceae;g__Gemmatimonas;s__Gemmatimonas sp021298855	Freshwater/sediment
GCA_020247195.1		98.35	3.3	4.28853	68.5594	d__Bacteria;p__Gemmatimonadota;c__Gemmatimonadetes;o__Gemmatimonadales;f__Gemmatimonadaceae;g__Gemmatimonas;s__Gemmatimonas sp021298855	Freshwater/sediment
GCA_021298855.1		97.25	3.3	4.08512	68.5907	d__Bacteria;p__Gemmatimonadota;c__Gemmatimonadetes;o__Gemmatimonadales;f__Gemmatimonadaceae;g__Gemmatimonas;s__Gemmatimonas sp021298855	Freshwater/sediment
GCA_020161135.1		98.35	3.3	4.54518	70.122	d__Bacteria;p__Gemmatimonadota;c__Gemmatimonadetes;o__Gemmatimonadales;f__Gemmatimonadaceae;g__Gemmatimonas;s__Gemmatimonas sp020161135	Sludge/wastewater
GCA_019752115.1		98.9	2.75	5.171	67.5118	d__Bacteria;p__Gemmatimonadota;c__Gemmatimonadetes;o__Gemmatimonadales;f__Gemmatimonadaceae;g__Gemmatimonas;s__Gemmatimonas sp019752115	Sludge/wastewater
GCA_018969225.1		95.05	2.2	3.81868	73.3795	d__Bacteria;p__Gemmatimonadota;c__Gemmatimonadetes;o__Gemmatimonadales;f__Gemmatimonadaceae;g__Gemmatimonas;s__Gemmatimonas sp018969225	Sludge/wastewater
GCA_016742275.1		98.9	3.3	4.56981	61.5259	d__Bacteria;p__Gemmatimonadota;c__Gemmatimonadetes;o__Gemmatimonadales;f__Gemmatimonadaceae;g__Gemmatimonas;s__Gemmatimonas sp016742275	Freshwater/sediment
GCA_019744835.1		90.43	3.3	4.65986	66.4977	d__Bacteria;p__Gemmatimonadota;c__Gemmatimonadetes;o__Gemmatimonadales;f__Gemmatimonadaceae;g__Gemmatimonas;s__Gemmatimonas sp016741895	Sludge/wastewater
GCA_016741895.1		95.3	3.3	4.23698	66.8229	d__Bacteria;p__Gemmatimonadota;c__Gemmatimonadetes;o__Gemmatimonadales;f__Gemmatimonadaceae;g__Gemmatimonas;s__Gemmatimonas sp016741895	Freshwater/sediment
GCA_016720905.1		97.25	2.2	5.29712	64.395	d__Bacteria;p__Gemmatimonadota;c__Gemmatimonadetes;o__Gemmatimonadales;f__Gemmatimonadaceae;g__Gemmatimonas;s__Gemmatimonas sp016720905	Sludge/wastewater
GCA_903823795.1		87.24	3.91	3.13427	65.514	d__Bacteria;p__Gemmatimonadota;c__Gemmatimonadetes;o__Gemmatimonadales;f__Gemmatimonadaceae;g__Gemmatimonas;s__Gemmatimonas sp002737115	Freshwater/sediment
GCA_903927125.1		93.96	2.33	3.32788	65.6038	d__Bacteria;p__Gemmatimonadota;c__Gemmatimonadetes;o__Gemmatimonadales;f__Gemmatimonadaceae;g__Gemmatimonas;s__Gemmatimonas sp002737115	Freshwater/sediment
GCA_945860315.1		86.26	1.16	2.42905	65.5922	d__Bacteria;p__Gemmatimonadota;c__Gemmatimonadetes;o__Gemmatimonadales;f__Gemmatimonadaceae;g__Gemmatimonas;s__Gemmatimonas sp002737115	Freshwater/sediment
GCA_945865795.1		93.96	2.2	2.56971	65.519	d__Bacteria;p__Gemmatimonadota;c__Gemmatimonadetes;o__Gemmatimonadales;f__Gemmatimonadaceae;g__Gemmatimonas;s__Gemmatimonas sp002737115	Freshwater/sediment
GCA_945877105.1		96.15	1.16	2.53162	65.476	d__Bacteria;p__Gemmatimonadota;c__Gemmatimonadetes;o__Gemmatimonadales;f__Gemmatimonadaceae;g__Gemmatimonas;s__Gemmatimonas sp002737115	Freshwater/sediment
GCA_945901875.1		98.35	1.16	3.17663	65.4972	d__Bacteria;p__Gemmatimonadota;c__Gemmatimonadetes;o__Gemmatimonadales;f__Gemmatimonadaceae;g__Gemmatimonas;s__Gemmatimonas sp002737115	Freshwater/sediment
GCA_002483225.1		98.9	3.3	4.63177	65.9075	d__Bacteria;p__Gemmatimonadota;c__Gemmatimonadetes;o__Gemmatimonadales;f__Gemmatimonadaceae;g__Gemmatimonas;s__Gemmatimonas sp002483225	Freshwater/sediment
GCA_013822035.1		96.7	3.3	3.79148	66.0296	d__Bacteria;p__Gemmatimonadota;c__Gemmatimonadetes;o__Gemmatimonadales;f__Gemmatimonadaceae;g__Gemmatimonas;s__Gemmatimonas sp002483225	Freshwater/sediment
GCF_000695095.2		98.9	3.3	4.71655	64.3686	d__Bacteria;p__Gemmatimonadota;c__Gemmatimonadetes;o__Gemmatimonadales;f__Gemmatimonadaceae;g__Gemmatimonas;s__Gemmatimonas phototrophica	Freshwater/sediment
GCF_013004105.1		98.9	2.26	5.17909	65.0768	d__Bacteria;p__Gemmatimonadota;c__Gemmatimonadetes;o__Gemmatimonadales;f__Gemmatimonadaceae;g__Gemmatimonas;s__Gemmatimonas groenlandica	Freshwater/sediment
GCF_000010305.1		98.9	4.4	4.63696	64.2744	d__Bacteria;p__Gemmatimonadota;c__Gemmatimonadetes;o__Gemmatimonadales;f__Gemmatimonadaceae;g__Gemmatimonas;s__Gemmatimonas aurantiaca	Sludge/wastewater
GCA_003543295.1		82.42	4.4	4.3761	64.261	d__Bacteria;p__Gemmatimonadota;c__Gemmatimonadetes;o__Gemmatimonadales;f__Gemmatimonadaceae;g__Gemmatimonas;s__Gemmatimonas aurantiaca	Other
GCA_003141205.1		80.16	3.4	2.91016	67.7557	d__Bacteria;p__Gemmatimonadota;c__Gemmatimonadetes;o__Gemmatimonadales;f__Gemmatimonadaceae;g__FEN-1251;s__FEN-1251 sp003141205	Soil
GCA_013697785.1		98.9	2.3	3.81376	65.0951	d__Bacteria;p__Gemmatimonadota;c__Gemmatimonadetes;o__Gemmatimonadales;f__Gemmatimonadaceae;g__FEN-1250;s__FEN-1250 sp013697785	Soil
GCA_017881595.1		95.96	2.2	3.39449	65.9681	d__Bacteria;p__Gemmatimonadota;c__Gemmatimonadetes;o__Gemmatimonadales;f__Gemmatimonadaceae;g__FEN-1250;s__FEN-1250 sp003142495	Soil
GCA_003155795.1		97.8	2.2	3.98031	59.1421	d__Bacteria;p__Gemmatimonadota;c__Gemmatimonadetes;o__Gemmatimonadales;f__Gemmatimonadaceae;g__Fen-1247;s__Fen-1247 sp003155795	Soil
GCA_003136975.1		86.01	3.3	3.64684	59.989	d__Bacteria;p__Gemmatimonadota;c__Gemmatimonadetes;o__Gemmatimonadales;f__Gemmatimonadaceae;g__Fen-1247;s__Fen-1247 sp003136975	Soil
GCA_903828855.1		97.8	2.2	3.20472	62.6113	d__Bacteria;p__Gemmatimonadota;c__Gemmatimonadetes;o__Gemmatimonadales;f__Gemmatimonadaceae;g__Fen-1231;s__Fen-1231 sp903910555	Freshwater/sediment
GCA_903844495.1		97.8	2.2	3.20203	62.6086	d__Bacteria;p__Gemmatimonadota;c__Gemmatimonadetes;o__Gemmatimonadales;f__Gemmatimonadaceae;g__Fen-1231;s__Fen-1231 sp903910555	Freshwater/sediment
GCA_903856455.1		92.86	3.05	3.22137	62.6544	d__Bacteria;p__Gemmatimonadota;c__Gemmatimonadetes;o__Gemmatimonadales;f__Gemmatimonadaceae;g__Fen-1231;s__Fen-1231 sp903910555	Freshwater/sediment
GCA_903867045.1		97.8	2.2	3.2095	62.603	d__Bacteria;p__Gemmatimonadota;c__Gemmatimonadetes;o__Gemmatimonadales;f__Gemmatimonadaceae;g__Fen-1231;s__Fen-1231 sp903910555	Freshwater/sediment
GCA_903910555.1		97.8	2.2	3.20435	62.6183	d__Bacteria;p__Gemmatimonadota;c__Gemmatimonadetes;o__Gemmatimonadales;f__Gemmatimonadaceae;g__Fen-1231;s__Fen-1231 sp903910555	Freshwater/sediment
GCA_903828825.1		93.41	4.95	3.02208	64.1024	d__Bacteria;p__Gemmatimonadota;c__Gemmatimonadetes;o__Gemmatimonadales;f__Gemmatimonadaceae;g__Fen-1231;s__Fen-1231 sp903882745	Freshwater/sediment
GCA_903851765.1		97.8	2.2	3.05461	63.9567	d__Bacteria;p__Gemmatimonadota;c__Gemmatimonadetes;o__Gemmatimonadales;f__Gemmatimonadaceae;g__Fen-1231;s__Fen-1231 sp903882745	Freshwater/sediment
GCA_903857675.1		96.7	2.2	3.02929	63.9993	d__Bacteria;p__Gemmatimonadota;c__Gemmatimonadetes;o__Gemmatimonadales;f__Gemmatimonadaceae;g__Fen-1231;s__Fen-1231 sp903882745	Freshwater/sediment
GCA_903870005.1		95.6	3.3	2.98244	64.122	d__Bacteria;p__Gemmatimonadota;c__Gemmatimonadetes;o__Gemmatimonadales;f__Gemmatimonadaceae;g__Fen-1231;s__Fen-1231 sp903882745	Freshwater/sediment
GCA_903871275.1		92.46	3.36	2.83344	64.1811	d__Bacteria;p__Gemmatimonadota;c__Gemmatimonadetes;o__Gemmatimonadales;f__Gemmatimonadaceae;g__Fen-1231;s__Fen-1231 sp903882745	Freshwater/sediment
GCA_903877525.1		97.8	3.36	3.0658	64.0974	d__Bacteria;p__Gemmatimonadota;c__Gemmatimonadetes;o__Gemmatimonadales;f__Gemmatimonadaceae;g__Fen-1231;s__Fen-1231 sp903882745	Freshwater/sediment
GCA_903882745.1		97.8	2.2	3.05671	63.9534	d__Bacteria;p__Gemmatimonadota;c__Gemmatimonadetes;o__Gemmatimonadales;f__Gemmatimonadaceae;g__Fen-1231;s__Fen-1231 sp903882745	Freshwater/sediment
GCA_903901595.1		97.8	3.85	3.02429	64.1081	d__Bacteria;p__Gemmatimonadota;c__Gemmatimonadetes;o__Gemmatimonadales;f__Gemmatimonadaceae;g__Fen-1231;s__Fen-1231 sp903882745	Freshwater/sediment
GCA_903913105.1		97.8	2.2	3.0606	63.9484	d__Bacteria;p__Gemmatimonadota;c__Gemmatimonadetes;o__Gemmatimonadales;f__Gemmatimonadaceae;g__Fen-1231;s__Fen-1231 sp903882745	Freshwater/sediment
GCA_903915845.1		86.46	2.85	2.73328	64.1797	d__Bacteria;p__Gemmatimonadota;c__Gemmatimonadetes;o__Gemmatimonadales;f__Gemmatimonadaceae;g__Fen-1231;s__Fen-1231 sp903882745	Freshwater/sediment
GCA_903917095.1		96.7	3.3	2.97687	64.1111	d__Bacteria;p__Gemmatimonadota;c__Gemmatimonadetes;o__Gemmatimonadales;f__Gemmatimonadaceae;g__Fen-1231;s__Fen-1231 sp903882745	Freshwater/sediment
GCA_903876745.1		83.53	4.4	3.64498	68.4531	d__Bacteria;p__Gemmatimonadota;c__Gemmatimonadetes;o__Gemmatimonadales;f__Gemmatimonadaceae;g__Fen-1231;s__Fen-1231 sp903876745	Freshwater/sediment
GCA_017881585.1		86.81	2.2	3.09173	66.585	d__Bacteria;p__Gemmatimonadota;c__Gemmatimonadetes;o__Gemmatimonadales;f__Gemmatimonadaceae;g__Fen-1231;s__Fen-1231 sp017881585	Soil
GCA_016874035.1		97.8	2.75	3.08068	67.7419	d__Bacteria;p__Gemmatimonadota;c__Gemmatimonadetes;o__Gemmatimonadales;f__Gemmatimonadaceae;g__Fen-1231;s__Fen-1231 sp016874035	Freshwater/sediment
GCA_016178665.1		82.05	3.58	2.02838	70.0481	d__Bacteria;p__Gemmatimonadota;c__Gemmatimonadetes;o__Gemmatimonadales;f__Gemmatimonadaceae;g__Fen-1231;s__Fen-1231 sp016194585	Freshwater/sediment
GCA_016194585.1		87.91	2.75	3.33698	70.074	d__Bacteria;p__Gemmatimonadota;c__Gemmatimonadetes;o__Gemmatimonadales;f__Gemmatimonadaceae;g__Fen-1231;s__Fen-1231 sp016194585	Freshwater/sediment
GCA_014192065.1		97.8	2.2	2.44783	64.7662	d__Bacteria;p__Gemmatimonadota;c__Gemmatimonadetes;o__Gemmatimonadales;f__Gemmatimonadaceae;g__Fen-1231;s__Fen-1231 sp014192065	Freshwater/sediment
GCA_945871785.1		96.7	2.2	2.39048	64.7422	d__Bacteria;p__Gemmatimonadota;c__Gemmatimonadetes;o__Gemmatimonadales;f__Gemmatimonadaceae;g__Fen-1231;s__Fen-1231 sp014192065	Freshwater/sediment
GCA_003132065.1		81.97	4.4	3.68082	66.3168	d__Bacteria;p__Gemmatimonadota;c__Gemmatimonadetes;o__Gemmatimonadales;f__Gemmatimonadaceae;g__Fen-1231;s__Fen-1231 sp003171215	Soil
GCA_003168085.1		83.57	2.2	3.59518	66.5844	d__Bacteria;p__Gemmatimonadota;c__Gemmatimonadetes;o__Gemmatimonadales;f__Gemmatimonadaceae;g__Fen-1231;s__Fen-1231 sp003171215	Soil
GCA_003171215.1		92.31	3.3	4.1386	66.1702	d__Bacteria;p__Gemmatimonadota;c__Gemmatimonadetes;o__Gemmatimonadales;f__Gemmatimonadaceae;g__Fen-1231;s__Fen-1231 sp003171215	Soil
GCA_021154325.1		84.45	3.3	4.7393	65.7167	d__Bacteria;p__Gemmatimonadota;c__Gemmatimonadetes;o__Gemmatimonadales;f__Gemmatimonadaceae;g__AG2;s__AG2 sp021154325	Soil
GCA_003222065.1		87.91	3.5	3.73297	64.2387	d__Bacteria;p__Gemmatimonadota;c__Gemmatimonadetes;o__Gemmatimonadales;f__Gemmatimonadaceae;g__AG2;s__AG2 sp003222065	Soil
GCA_013361335.1		90.49	2.2	3.75162	69.8939	d__Bacteria;p__Gemmatimonadota;c__Gemmatimonadetes;o__Gemmatimonadales;f__Gemmatimonadaceae;g__AG11;s__AG11 sp013361335	Soil
GCA_013361605.1		88.68	2.2	3.7136	69.8895	d__Bacteria;p__Gemmatimonadota;c__Gemmatimonadetes;o__Gemmatimonadales;f__Gemmatimonadaceae;g__AG11;s__AG11 sp013361335	Soil
GCA_013361715.1		85.93	4.72	3.80951	69.5672	d__Bacteria;p__Gemmatimonadota;c__Gemmatimonadetes;o__Gemmatimonadales;f__Gemmatimonadaceae;g__AG11;s__AG11 sp013361335	Soil
GCA_013361845.1		90.69	2.75	3.76953	69.8586	d__Bacteria;p__Gemmatimonadota;c__Gemmatimonadetes;o__Gemmatimonadales;f__Gemmatimonadaceae;g__AG11;s__AG11 sp013361335	Soil
GCA_013362055.1		85.65	4.4	4.2672	69.5557	d__Bacteria;p__Gemmatimonadota;c__Gemmatimonadetes;o__Gemmatimonadales;f__Gemmatimonadaceae;g__AG11;s__AG11 sp013361335	Soil
GCA_013362225.1		90.69	2.75	3.77325	69.8855	d__Bacteria;p__Gemmatimonadota;c__Gemmatimonadetes;o__Gemmatimonadales;f__Gemmatimonadaceae;g__AG11;s__AG11 sp013361335	Soil
GCA_013362545.1		89.78	2.75	3.73343	69.8816	d__Bacteria;p__Gemmatimonadota;c__Gemmatimonadetes;o__Gemmatimonadales;f__Gemmatimonadaceae;g__AG11;s__AG11 sp013361335	Soil
GCA_003223455.1		93.41	2.2	4.95909	68.4956	d__Bacteria;p__Gemmatimonadota;c__Gemmatimonadetes;o__Gemmatimonadales;f__Gemmatimonadaceae;g__AG11;s__AG11 sp003223455	Soil
GCA_002215645.1		97.8	3.3	4.20164	64.9886	d__Bacteria;p__Gemmatimonadota;c__Gemmatimonadetes;o__Gemmatimonadales;f__Gemmatimonadaceae;g__AG11;s__AG11 sp002215645	Soil

## Sheet: Table S6
Table S6 The details of 22,884 16S rRNA gene amplicon sequencing datasets. The geographic information is displayed only for samples containing Gaopeijiales with a relative abundance above 0.5%. The basic metadata were collected from NCBI
SRA_ID	Description	Size	Abundance (%)	Coordinates	Geo	Depth	Elevation
SRR6374546	oyster metagenome	127625	0.0869736
SRR6374544	oyster metagenome	175982	0.0704618
SRR6371993	oyster metagenome	10925	0.0640732
SRR6374547	oyster metagenome	155160	0.0586491
SRR6374535	oyster metagenome	221509	0.0550768
SRR6371979	oyster metagenome	30547	0.0261892
SRR8512908	oyster metagenome	62723	0.025509
SRR6679862	oyster metagenome	721998	0.0221607
SRR6374540	oyster metagenome	151701	0.0177982
SRR8512909	oyster metagenome	56701	0.0158727
SRR6374543	oyster metagenome	205597	0.0136189
SRR8415865	oyster metagenome	14901	0.0134219
SRR8512861	oyster metagenome	31498	0.0126992
SRR6374542	oyster metagenome	196959	0.012693
SRR6371980	oyster metagenome	23645	0.0126877
SRR8512913	oyster metagenome	32807	0.0121925
SRR8512911	oyster metagenome	37326	0.0107164
SRR6374539	oyster metagenome	187854	0.0101142
SRR6679863	oyster metagenome	1110683	0.00954368
SRR6372004	oyster metagenome	10494	0.00952925
SRR6371973	oyster metagenome	34581	0.00867528
SRR8512910	oyster metagenome	36855	0.00814001
SRR6371994	oyster metagenome	30243	0.0066131
SRR6679867	oyster metagenome	94775	0.00633078
SRR8512856	oyster metagenome	52933	0.00566754
SRR6371969	oyster metagenome	17725	0.00564175
SRR6679864	oyster metagenome	59144	0.00507237
SRR6374536	oyster metagenome	163245	0.00490061
SRR6371970	oyster metagenome	20730	0.00482393
SRR6371972	oyster metagenome	21313	0.00469197
SRR6371974	oyster metagenome	23724	0.00421514
SRR6374534	oyster metagenome	179119	0.00390802
SRR8512841	oyster metagenome	77391	0.00387642
SRR8512860	oyster metagenome	57016	0.00350779
SRR8512857	oyster metagenome	60783	0.00329039
SRR6374537	oyster metagenome	155527	0.00321488
SRR6371975	oyster metagenome	32800	0.00304878
SRR8512858	oyster metagenome	76641	0.00260957
SRR8512838	oyster metagenome	67687	0.00147739
SRR8512873	oyster metagenome	67959	0.00147148
SRR6374541	oyster metagenome	175548	0.000569645
SRR1791583	coral metagenome	975	7.48718	22.40 N 121.27 E	Taiwan: Green Island	-	-
SRR3204470	coral metagenome	42433	4.57191	24.59306 N 81.39111 W	USA: Summerland Key, Fl Keys	-	-
SRR8487606	coral metagenome	34096	3.94768	24.823917 N 80.688067 W	USA: Florida	-	-
SRR8359863	coral reef metagenome	52225	3.01388	23.2892 N 119.5024 E	Taiwan:Toujin	-	-
SRR1819650	coral metagenome	1797	2.89371	21.43 N 157.79 W	USA: Hawaii	-	-
SRR8751291	coral metagenome	7403	2.16129	19.26 S 147.04 E	Australia: AIMS, Townsville	-	-
SRR1791586	coral metagenome	624	2.08333	22.40 N 121.27 E	Taiwan: Green Island	-	-
SRR7591410	coral metagenome	23453	1.99122	12.12 N 68.97 W	Curacao	-	-
SRR3204449	coral metagenome	75161	1.76288	24.59306 N 81.39111 W	USA: Summerland Key, Fl Keys	-	-
SRR3204414	coral metagenome	47933	1.72115	24.557886 N 81.436053 W	USA: Summerland Key, Fl Keys	-	-
SRR3204413	coral metagenome	37458	1.65252	24.557886 N 81.436053 W	USA: Summerland Key, Fl Keys	-	-
SRR3204434	coral metagenome	93747	1.59792	24.557886 N 81.436053 W	USA: Summerland Key, Fl Keys	-	-
SRR8359871	coral reef metagenome	48096	1.56562	23.5727 N 119.4931 E	Taiwan:Xiyu W	-	-
SRR3204411	coral metagenome	109426	1.53163	24.557886 N 81.436053 W	USA: Summerland Key, Fl Keys	-	-
SRR8359887	coral reef metagenome	68418	1.4236	23.2575 N 119.6792 E	Taiwan:Dongji E	-	-
SRR8751311	coral metagenome	6197	1.35549	19.26 S 147.04 E	Australia: AIMS, Townsville	-	-
SRR8751298	coral metagenome	8015	1.29757	19.26 S 147.04 E	Australia: AIMS, Townsville	-	-
SRR8751261	coral metagenome	18810	1.22807	19.26 S 147.04 E	Australia: AIMS, Townsville	-	-
SRR8751342	coral metagenome	9209	1.20534	19.26 S 147.04 E	Australia: AIMS, Townsville	-	-
SRR8751314	coral metagenome	23436	1.16061	19.26 S 147.04 E	Australia: AIMS, Townsville	-	-
SRR8751293	coral metagenome	6560	1.15854	19.26 S 147.04 E	Australia: AIMS, Townsville	-	-
SRR8359870	coral reef metagenome	79248	1.1546	23.5727 N 119.4931 E	Taiwan:Xiyu W	-	-
SRR8359862	coral reef metagenome	30010	1.11963	23.5088 N 119.6086 E	Taiwan:Shanshui	-	-
SRR8751312	coral metagenome	12052	1.07866	19.26 S 147.04 E	Australia: AIMS, Townsville	-	-
SRR8751275	coral metagenome	14625	1.0735	19.26 S 147.04 E	Australia: AIMS, Townsville	-	-
SRR3204474	coral metagenome	89981	1.03133	24.59306 N 81.39111 W	USA: Summerland Key, Fl Keys	-	-
SRR8359896	coral reef metagenome	78128	0.985562	23.5186 N 119.6114 E	Taiwan:Sougong	-	-
SRR3204477	coral metagenome	59562	0.946912	24.557886 N 81.436053 W	USA: Summerland Key, Fl Keys	-	-
SRR8751289	coral metagenome	15379	0.916835	19.26 S 147.04 E	Australia: AIMS, Townsville	-	-
SRR8751315	coral metagenome	17195	0.90724	19.26 S 147.04 E	Australia: AIMS, Townsville	-	-
SRR8751363	coral metagenome	17455	0.905185	19.26 S 147.04 E	Australia: AIMS, Townsville	-	-
SRR8751299	coral metagenome	8299	0.903723	19.26 S 147.04 E	Australia: AIMS, Townsville	-	-
SRR8751343	coral metagenome	12768	0.900689	19.26 S 147.04 E	Australia: AIMS, Townsville	-	-
SRR8751341	coral metagenome	27736	0.876118	19.26 S 147.04 E	Australia: AIMS, Townsville	-	-
SRR8751372	coral metagenome	15926	0.872787	19.26 S 147.04 E	Australia: AIMS, Townsville	-	-
SRR3197004	coral metagenome	51008	0.870452	44.18 N 9.12 E	Italy: Portofino	40m	-
SRR3204442	coral metagenome	9806	0.836223	15.0883 S 146.8520 E	Australia: Great Barrier Reef, Magnetic Bay	-	-
SRR1992967	coral metagenome	50486	0.831914	1.0366 N 154.7658 E	Micronesia:Kapingamarangi	-	-
SRR8751274	coral metagenome	25013	0.82757	19.26 S 147.04 E	Australia: AIMS, Townsville	-	-
SRR8359843	coral reef metagenome	30647	0.825529	23.2552 N 119.6671 E	Taiwan:West side of Dongjiyu, outside fishing harbour	-	-
SRR3204478	coral metagenome	78006	0.824296	24.557886 N 81.436053 W	USA: Summerland Key, Fl Keys	-	-
SRR8359897	coral reef metagenome	85033	0.796161	23.5186 N 119.6114 E	Taiwan:Sougong	-	-
SRR8751352	coral metagenome	15912	0.791855	19.26 S 147.04 E	Australia: AIMS, Townsville	-	-
SRR8487621	coral metagenome	2358	0.763359	24.823917 N 80.688067 W	USA: Florida	-	-
SRR8751263	coral metagenome	8388	0.762995	19.26 S 147.04 E	Australia: AIMS, Townsville	-	-
SRR8487584	coral metagenome	5636	0.762952	24.823917 N 80.688067 W	USA: Florida	-	-
SRR8661900	coral metagenome	18258	0.76131	19.26 S 147.04 E	Australia: AIMS, Townsville	-	-
SRR3204418	coral metagenome	58630	0.752175	24.557886 N 81.436053 W	USA: Summerland Key, Fl Keys	-	-
SRR8751364	coral metagenome	13841	0.751391	19.26 S 147.04 E	Australia: AIMS, Townsville	-	-
SRR8751256	coral metagenome	13020	0.737327	19.26 S 147.04 E	Australia: AIMS, Townsville	-	-
SRR8359766	coral reef metagenome	24122	0.729624	23.5276 N 119.6055 E	Taiwan:SouGong Harbor North	-	-
SRR8359841	coral reef metagenome	55546	0.702121	23.5293 N 119.5541 E	Taiwan:ChingWan	-	-
SRR1593660	coral metagenome	228658	0.672183	23.44250 S 151.91331 E	Australia: Heron Island	0.01-0.02	3 m
SRR8661901	coral metagenome	20113	0.671208	19.26 S 147.04 E	Australia: AIMS, Townsville	-	-
SRR7591412	coral metagenome	4039	0.668482	12.12 N 68.97 W	Curacao	-	-
SRR3145844	coral metagenome	599	0.66778	12.07 N 68.58 W	Curacao: Buoy One	-	-
SRR8661902	coral metagenome	24676	0.644351	19.26 S 147.04 E	Australia: AIMS, Townsville	-	-
SRR8751264	coral metagenome	8303	0.638323	19.26 S 147.04 E	Australia: AIMS, Townsville	-	-
SRR1593647	coral metagenome	205680	0.637884	23.44250 S 151.91331 E	Australia: Heron Island	0.01-0.02	3 m
SRR1593662	coral metagenome	158298	0.63551	23.44250 S 151.91331 E	Australia: Heron Island	0.01-0.02	3 m
SRR8751276	coral metagenome	9726	0.627185	19.26 S 147.04 E	Australia: AIMS, Townsville	-	-
SRR1992963	coral metagenome	66069	0.62359	14.2839 S 170.5615 W	American Samoa:Aunuu Island	-	-
SRR8661909	coral metagenome	24722	0.618882	19.26 S 147.04 E	Australia: AIMS, Townsville	-	-
SRR8751277	coral metagenome	19101	0.617769	19.26 S 147.04 E	Australia: AIMS, Townsville	-	-
SRR1593663	coral metagenome	183336	0.600537	23.44250 S 151.91331 E	Australia: Heron Island	0.01-0.02	3 m
SRR8359829	coral reef metagenome	24792	0.596967	23.5088 N 119.6086 E	Taiwan:ShanShuie	-	-
SRR7591405	coral metagenome	5433	0.588993	12.12 N 68.97 W	Curacao	-	-
SRR1593661	coral metagenome	94432	0.566545	23.44250 S 151.91331 E	Australia: Heron Island	0.01-0.02	3 m
SRR1593648	coral metagenome	170566	0.562832	23.44250 S 151.91331 E	Australia: Heron Island	0.01-0.02	3 m
SRR8751369	coral metagenome	9994	0.540324	19.26 S 147.04 E	Australia: AIMS, Townsville	-	-
SRR8661846	coral metagenome	26205	0.530433	19.26 S 147.04 E	Australia: AIMS, Townsville	-	-
SRR8359899	coral reef metagenome	62162	0.529262	23.2575 N 119.6792 E	Taiwan:Dongji E	-	-
SRR1593657	coral metagenome	88065	0.524613	23.44250 S 151.91331 E	Australia: Heron Island	0.01-0.02	3 m
SRR8751252	coral metagenome	17974	0.522978	19.26 S 147.04 E	Australia: AIMS, Townsville	-	-
SRR8751319	coral metagenome	6778	0.516377	19.26 S 147.04 E	Australia: AIMS, Townsville	-	-
SRR8359865	coral reef metagenome	16681	0.515557	23.2892 N 119.5024 E	Taiwan:Toujin	-	-
SRR1593664	coral metagenome	188795	0.474589
SRR1593653	coral metagenome	202080	0.472585
SRR8751318	coral metagenome	7248	0.469095
SRR8359785	coral reef metagenome	30932	0.465537
SRR3204464	coral metagenome	71935	0.462918
SRR1593652	coral metagenome	220182	0.459166
SRR1593745	coral metagenome	1972	0.456389
SRR8359810	coral reef metagenome	22102	0.438874
SRR8751357	coral metagenome	9612	0.436954
SRR2994396	coral metagenome	9626	0.436318
SRR8751266	coral metagenome	22483	0.422541
SRR3204445	coral metagenome	22068	0.416893
SRR8751267	coral metagenome	42443	0.412318
SRR1593746	coral metagenome	1472	0.407609
SRR3204454	coral metagenome	105934	0.401193
SRR1593646	coral metagenome	162106	0.400972
SRR8359881	coral reef metagenome	30187	0.400835
SRR3204455	coral metagenome	75944	0.400295
SRR1593655	coral metagenome	131533	0.397619
SRR3145921	coral metagenome	1551	0.386847
SRR3204423	coral metagenome	519	0.385356
SRR1593665	coral metagenome	114823	0.384069
SRR1992936	coral metagenome	36297	0.380197
SRR1593651	coral metagenome	97224	0.365136
SRR8359869	coral reef metagenome	28045	0.363701
SRR8751351	coral metagenome	24238	0.358941
SRR7591399	coral metagenome	22042	0.349333
SRR1593650	coral metagenome	188746	0.347027
SRR3145910	coral metagenome	6485	0.339244
SRR1593658	coral metagenome	188297	0.338826
SRR8359898	coral reef metagenome	48450	0.336429
SRR8359773	coral reef metagenome	31821	0.336256
SRR8751268	coral metagenome	22853	0.328184
SRR7356889	coral metagenome	22575	0.327796
SRR1593756	coral metagenome	617	0.324149
SRR8359864	coral reef metagenome	24034	0.316219
SRR8491633	coral metagenome	26331	0.315218
SRR8661919	coral metagenome	24848	0.313909
SRR8751253	coral metagenome	18976	0.310919
SRR3204408	coral metagenome	1292	0.309598
SRR8359768	coral reef metagenome	13529	0.303053
SRR1593760	coral metagenome	2321	0.301594
SRR3145846	coral metagenome	1416	0.282486
SRR1593654	coral metagenome	246445	0.277547
SRR8359772	coral reef metagenome	19664	0.274614
SRR1593749	coral metagenome	2224	0.269784
SRR8359770	coral reef metagenome	13847	0.267206
SRR8661806	coral metagenome	26262	0.255121
SRR8596058	coral metagenome	44371	0.254671
SRR7591434	coral metagenome	2370	0.253165
SRR1593763	coral metagenome	1992	0.251004
SRR3145877	coral metagenome	6067	0.247239
SRR3184451	coral metagenome	27688	0.245594
SRR8596057	coral metagenome	28256	0.244196
SRR8491654	coral metagenome	25927	0.24299
SRR1593659	coral metagenome	144701	0.241878
SRR2532852	coral metagenome	10430	0.239693
SRR8359787	coral reef metagenome	62677	0.239322
SRR8596095	coral metagenome	13977	0.236102
SRR8359822	coral reef metagenome	37798	0.235462
SRR8359815	coral reef metagenome	22194	0.229792
SRR8491595	coral metagenome	21136	0.227101
SRR1791588	coral metagenome	1336	0.224551
SRR8751273	coral metagenome	14024	0.22105
SRR7357007	coral metagenome	10288	0.213841
SRR7356912	coral metagenome	21060	0.213675
SRR8487629	coral metagenome	26386	0.212234
SRR3145880	coral metagenome	5655	0.212202
SRR2577588	coral metagenome	5907	0.203149
SRR8359861	coral reef metagenome	26510	0.199925
SRR8359814	coral reef metagenome	33086	0.19948
SRR8596083	coral metagenome	49922	0.194303
SRR1593761	coral metagenome	1557	0.192678
SRR2577571	coral metagenome	1575	0.190476
SRR3204424	coral metagenome	1057	0.189215
SRR8596045	coral metagenome	36956	0.186709
SRR1593649	coral metagenome	440103	0.185184
SRR8751300	coral metagenome	7232	0.179757
SRR7591404	coral metagenome	567	0.176367
SRR3145847	coral metagenome	1141	0.175285
SRR7591414	coral metagenome	9746	0.174431
SRR7356882	coral metagenome	20347	0.172016
SRR8661886	coral metagenome	14695	0.170126
SRR3204430	coral metagenome	4910	0.162933
SRR1593656	coral metagenome	132916	0.162509
SRR8359794	coral reef metagenome	37192	0.161325
SRR7356878	coral metagenome	10591	0.160514
SRR8661904	coral metagenome	19772	0.156787
SRR8751305	coral metagenome	8978	0.155937
SRR2167815	coral metagenome	17110	0.151958
SRR8751359	coral metagenome	10539	0.151817
SRR7886816	coral metagenome	48514	0.150472
SRR1593751	coral metagenome	9312	0.150344
SRR1593762	coral metagenome	2701	0.148093
SRR2577612	coral metagenome	4799	0.145864
SRR8359906	coral reef metagenome	115659	0.145255
SRR8596050	coral metagenome	92693	0.144563
SRR2087907	coral metagenome	695	0.143885
SRR8359774	coral reef metagenome	15335	0.143463
SRR8359788	coral reef metagenome	46466	0.142039
SRR7591426	coral metagenome	9163	0.141875
SRR3145918	coral metagenome	2844	0.140647
SRR8751259	coral metagenome	27849	0.140041
SRR8596042	coral metagenome	53126	0.139291
SRR8596081	coral metagenome	9357	0.138933
SRR8751394	coral metagenome	28684	0.135964
SRR8359808	coral reef metagenome	28405	0.133779
SRR8661786	coral metagenome	18761	0.133255
SRR8359854	coral reef metagenome	49828	0.132456
SRR3197035	coral metagenome	757	0.1321
SRR3197063	coral metagenome	1515	0.132013
SRR8751322	coral metagenome	9943	0.130745
SRR2577584	coral metagenome	2305	0.130152
SRR8751378	coral metagenome	8509	0.129275
SRR8661823	coral metagenome	14803	0.128352
SRR8359786	coral reef metagenome	20258	0.128344
SRR7357027	coral metagenome	22718	0.127652
SRR7886799	coral metagenome	60328	0.127636
SRR1593748	coral metagenome	2368	0.126689
SRR1813053	coral metagenome	67317	0.123297
SRR7541497	coral metagenome	11375	0.123077
SRR3145870	coral metagenome	4884	0.12285
SRR3184484	coral metagenome	13060	0.122511
SRR3197040	coral metagenome	827	0.120919
SRR8359868	coral reef metagenome	76381	0.115212
SRR3197005	coral metagenome	42691	0.114778
SRR1812983	coral metagenome	99667	0.114381
SRR8243099	coral metagenome	127854	0.113411
SRR8751255	coral metagenome	27129	0.110583
SRR8359838	coral reef metagenome	18996	0.11055
SRR8359885	coral reef metagenome	30215	0.109217
SRR7541505	coral metagenome	6435	0.10878
SRR1813046	coral metagenome	64035	0.107754
SRR3204462	coral metagenome	2857	0.105005
SRR3145941	coral metagenome	12429	0.104594
SRR8359781	coral reef metagenome	46607	0.102989
SRR8596055	coral metagenome	98063	0.100956
SRR3145933	coral metagenome	7929	0.100895
SRR8751361	coral metagenome	15946	0.100339
SRR8359894	coral reef metagenome	30043	0.0998569
SRR3145917	coral metagenome	7072	0.0989819
SRR8661906	coral metagenome	25345	0.0986388
SRR3204425	coral metagenome	1023	0.0977517
SRR8359836	coral reef metagenome	51503	0.0970817
SRR1501244	coral metagenome	5153	0.0970309
SRR8751377	coral metagenome	8285	0.09656
SRR8487647	coral metagenome	43191	0.0949272
SRR7357021	coral metagenome	19051	0.0944832
SRR8359860	coral reef metagenome	30205	0.0926999
SRR8661903	coral metagenome	25928	0.092564
SRR3145940	coral metagenome	9812	0.0917244
SRR7541469	coral metagenome	13123	0.0914425
SRR8751270	coral metagenome	28557	0.091046
SRR7356965	coral metagenome	19813	0.0908494
SRR2577574	coral metagenome	3318	0.0904159
SRR1813777	coral metagenome	139935	0.0900418
SRR8596054	coral metagenome	39244	0.0891856
SRR8359900	coral reef metagenome	34812	0.0890498
SRR8359806	coral reef metagenome	38406	0.0885278
SRR3145849	coral metagenome	1172	0.0853242
SRR1813100	coral metagenome	88305	0.0849329
SRR8359827	coral reef metagenome	129350	0.0842675
SRR3204409	coral metagenome	1187	0.084246
SRR3180805	coral metagenome	118159	0.0837854
SRR8751302	coral metagenome	7193	0.0834144
SRR8243336	coral reef metagenome	18120	0.0827815
SRR8487612	coral metagenome	13303	0.0826881
SRR2577628	coral metagenome	7271	0.0825196
SRR8359793	coral reef metagenome	15789	0.0823358
SRR8661804	coral metagenome	19668	0.0813504
SRR3145882	coral metagenome	3692	0.0812568
SRR5359778	coral metagenome	3693	0.0812348
SRR2577603	coral metagenome	2463	0.0812018
SRR7541489	coral metagenome	60703	0.0807209
SRR8359812	coral reef metagenome	16275	0.0798771
SRR8548039	coral metagenome	40340	0.0793257
SRR3145865	coral metagenome	6434	0.0777122
SRR7357029	coral metagenome	14211	0.0774048
SRR7541510	coral metagenome	12972	0.0770891
SRR2577624	coral metagenome	3930	0.0763359
SRR2577621	coral metagenome	3955	0.0758534
SRR3197044	coral metagenome	1321	0.0757002
SRR2577620	coral metagenome	3972	0.0755287
SRR2577583	coral metagenome	2654	0.075358
SRR8547932	coral metagenome	10622	0.0753154
SRR7356959	coral metagenome	22598	0.0752279
SRR3145851	coral metagenome	3997	0.0750563
SRR2577618	coral metagenome	4001	0.0749813
SRR2577619	coral metagenome	4016	0.0747012
SRR8359839	coral reef metagenome	16065	0.0746965
SRR1812980	coral metagenome	67198	0.074407
SRR2577610	coral metagenome	4078	0.0735655
SRR1501250	coral metagenome	18000	0.0722222
SRR8359769	coral reef metagenome	12543	0.0717532
SRR8661829	coral metagenome	16869	0.0711364
SRR8359765	coral reef metagenome	14192	0.0704622
SRR8359837	coral reef metagenome	34133	0.0703132
SRR7886772	coral metagenome	61410	0.0700212
SRR1593758	coral metagenome	5733	0.0697715
SRR8751362	coral metagenome	11501	0.0695592
SRR8359903	coral reef metagenome	56387	0.0691649
SRR1813764	coral metagenome	60902	0.0689633
SRR2485292	coral metagenome	4354	0.0689022
SRR8243126	coral metagenome	142634	0.0687073
SRR3145868	coral metagenome	4370	0.0686499
SRR1593750	coral metagenome	17492	0.0686028
SRR7886774	coral metagenome	55445	0.0685364
SRR7541521	coral metagenome	5907	0.0677163
SRR8243407	coral reef metagenome	43190	0.0671452
SRR7886770	coral metagenome	52132	0.0671373
SRR8359805	coral reef metagenome	8951	0.0670316
SRR2577582	coral metagenome	3003	0.0666001
SRR8661787	coral metagenome	21137	0.0662346
SRR8243376	coral reef metagenome	34903	0.0658969
SRR8596056	coral metagenome	42827	0.0653793
SRR8548089	coral metagenome	12287	0.0651095
SRR3145879	coral metagenome	4751	0.0631446
SRR3145886	coral metagenome	3215	0.0622084
SRR7541527	coral metagenome	16287	0.0613987
SRR8548088	coral metagenome	19562	0.0613434
SRR8596101	coral metagenome	16324	0.0612595
SRR8487589	coral metagenome	67362	0.0608652
SRR2087906	coral metagenome	1648	0.0606796
SRR7591433	coral metagenome	3311	0.0604047
SRR7541482	coral metagenome	19913	0.0602621
SRR8359886	coral reef metagenome	35289	0.0595086
SRR8548154	coral metagenome	13493	0.05929
SRR3204457	coral metagenome	141897	0.0591979
SRR8359851	coral reef metagenome	18622	0.0590699
SRR1813094	coral metagenome	80112	0.0586679
SRR8751281	coral metagenome	18767	0.0586135
SRR7591394	coral metagenome	1717	0.0582411
SRR8661917	coral metagenome	24143	0.0579878
SRR3145908	coral metagenome	3472	0.0576037
SRR8243353	coral reef metagenome	35110	0.0569638
SRR3204429	coral metagenome	56189	0.0569506
SRR3091958	coral metagenome	152587	0.0563613
SRR7591418	coral metagenome	5330	0.0562852
SRR7356886	coral metagenome	21327	0.0562667
SRR3145893	coral metagenome	10706	0.0560433
SRR3184450	coral metagenome	30739	0.0553043
SRR7541483	coral metagenome	157992	0.0550661
SRR1812978	coral metagenome	107596	0.0548348
SRR3145881	coral metagenome	7312	0.0547046
SRR8596085	coral metagenome	112002	0.0544633
SRR8661905	coral metagenome	20299	0.0541899
SRR8491663	coral metagenome	12949	0.0540582
SRR2577545	coral metagenome	3813	0.0524521
SRR8359834	coral reef metagenome	59499	0.0521017
SRR2577570	coral metagenome	1949	0.0513084
SRR8596052	coral metagenome	25415	0.0511509
SRR2577608	coral metagenome	1959	0.0510465
SRR7356986	coral metagenome	27557	0.0508038
SRR8751360	coral metagenome	27600	0.0507246
SRR7356982	coral metagenome	14050	0.0498221
SRR8661805	coral metagenome	24290	0.049403
SRR8487585	coral metagenome	176663	0.0492463
SRR7541499	coral metagenome	67435	0.048936
SRR8661783	coral metagenome	16387	0.0488192
SRR3197068	coral metagenome	2052	0.0487329
SRR8359840	coral reef metagenome	22624	0.0486209
SRR8243337	coral reef metagenome	26822	0.0484677
SRR2577554	coral metagenome	2074	0.048216
SRR3145884	coral metagenome	6240	0.0480769
SRR1819656	coral metagenome	94265	0.0477378
SRR3145874	coral metagenome	2098	0.0476644
SRR8751308	coral metagenome	8752	0.0457038
SRR8359790	coral reef metagenome	26451	0.0453669
SRR5359720	coral metagenome	4412	0.0453309
SRR7356980	coral metagenome	33460	0.0448296
SRR3196987	coral metagenome	38031	0.0447004
SRR7541461	coral metagenome	35815	0.044674
SRR8359853	coral reef metagenome	58498	0.044446
SRR8596063	coral metagenome	45125	0.0443213
SRR8359776	coral reef metagenome	54794	0.0438004
SRR8491634	coral metagenome	13867	0.0432682
SRR2577577	coral metagenome	4672	0.0428082
SRR8596093	coral metagenome	37516	0.0426485
SRR1593757	coral metagenome	9468	0.0422476
SRR3145892	coral metagenome	9504	0.0420875
SRR7541495	coral metagenome	16702	0.0419111
SRR8359813	coral reef metagenome	23939	0.0417728
SRR8359907	coral reef metagenome	129563	0.0416786
SRR3145837	coral metagenome	7260	0.0413223
SRR3145857	coral metagenome	4857	0.0411777
SRR8491650	coral metagenome	19474	0.0410804
SRR8596087	coral metagenome	41669	0.0407977
SRR8547994	coral metagenome	17224	0.040641
SRR8751248	coral metagenome	57020	0.0403367
SRR3184457	coral metagenome	17389	0.0402553
SRR8751280	coral metagenome	24932	0.0401091
SRR8359801	coral reef metagenome	37486	0.0400149
SRR7886817	coral metagenome	57514	0.0399903
SRR1593764	coral metagenome	7581	0.0395726
SRR8596084	coral metagenome	33223	0.0391295
SRR2577601	coral metagenome	5154	0.0388048
SRR3204473	coral metagenome	28464	0.0386453
SRR3145866	coral metagenome	7774	0.0385902
SRR7541520	coral metagenome	85969	0.0383859
SRR7356984	coral metagenome	28857	0.038119
SRR8491602	coral metagenome	21013	0.0380717
SRR3145835	coral metagenome	7891	0.038018
SRR8359820	coral reef metagenome	53131	0.0376428
SRR1813093	coral metagenome	128991	0.0372119
SRR8661810	coral metagenome	21853	0.0366082
SRR7541507	coral metagenome	414611	0.0361785
SRR3204450	coral metagenome	88748	0.0360572
SRR1593759	coral metagenome	11094	0.0360555
SRR8596046	coral metagenome	99942	0.0360209
SRR3204451	coral metagenome	108422	0.0359706
SRR3145885	coral metagenome	5600	0.0357143
SRR1812985	coral metagenome	93042	0.0354679
SRR8359901	coral reef metagenome	99947	0.0350186
SRR2577589	coral metagenome	5726	0.0349284
SRR1819662	coral metagenome	66194	0.0347464
SRR7541544	coral metagenome	283989	0.0345084
SRR8661830	coral metagenome	23247	0.034413
SRR8359905	coral reef metagenome	79130	0.0341211
SRR3145949	coral metagenome	8917	0.0336436
SRR2577560	coral metagenome	2991	0.0334336
SRR8491661	coral metagenome	20973	0.0333762
SRR8548012	coral metagenome	18019	0.0332982
SRR8661824	coral metagenome	21111	0.0331581
SRR8359789	coral reef metagenome	9065	0.0330943
SRR8596103	coral metagenome	97029	0.0329798
SRR7886813	coral metagenome	57823	0.0328589
SRR8243106	coral metagenome	134590	0.0326919
SRR8359771	coral reef metagenome	15309	0.0326605
SRR8751306	coral metagenome	12292	0.0325415
SRR5970332	coral metagenome	67974	0.0323653
SRR3145895	coral metagenome	3092	0.0323415
SRR8548047	coral metagenome	37286	0.0321837
SRR1501243	coral metagenome	6217	0.0321699
SRR2577631	coral metagenome	6243	0.0320359
SRR3145864	coral metagenome	12572	0.0318167
SRR2577616	coral metagenome	3156	0.0316857
SRR3180799	coral metagenome	174987	0.0314309
SRR8487642	coral metagenome	58430	0.0308061
SRR8359833	coral reef metagenome	32545	0.0307267
SRR8661822	coral metagenome	13081	0.0305787
SRR3184461	coral metagenome	26291	0.0304287
SRR3145871	coral metagenome	9867	0.0304044
SRR8359852	coral reef metagenome	56081	0.0303133
SRR7356897	coral metagenome	13389	0.0298753
SRR7541528	coral metagenome	487266	0.0297579
SRR8661825	coral metagenome	20183	0.029728
SRR7591413	coral metagenome	3401	0.0294031
SRR8547946	coral metagenome	20426	0.0293743
SRR8751388	coral metagenome	10260	0.0292398
SRR8487565	coral metagenome	396845	0.0292306
SRR3145899	coral metagenome	6851	0.0291928
SRR7886837	coral metagenome	55093	0.0290418
SRR7541502	coral metagenome	6970	0.0286944
SRR8359904	coral reef metagenome	98194	0.028515
SRR1813756	coral metagenome	95030	0.0284121
SRR8359835	coral reef metagenome	28225	0.0283437
SRR2577617	coral metagenome	3538	0.0282646
SRR8548156	coral metagenome	31860	0.0282486
SRR3145841	coral metagenome	7110	0.0281294
SRR8491626	coral metagenome	28557	0.0280141
SRR3145840	coral metagenome	7190	0.0278164
SRR7541541	coral metagenome	40261	0.0273217
SRR7541496	coral metagenome	22064	0.0271936
SRR2577544	coral metagenome	3685	0.027137
SRR1593752	coral metagenome	7372	0.0271297
SRR3204482	coral metagenome	44436	0.0270051
SRR8661915	coral metagenome	3722	0.0268673
SRR2577591	coral metagenome	3729	0.0268168
SRR8359844	coral reef metagenome	18744	0.0266752
SRR8359830	coral reef metagenome	37619	0.0265823
SRR1819657	coral metagenome	64717	0.0262682
SRR7541486	coral metagenome	186911	0.0262157
SRR8491612	coral metagenome	30578	0.0261626
SRR3145950	coral metagenome	7685	0.0260247
SRR7541503	coral metagenome	23286	0.0257666
SRR8491613	coral metagenome	27179	0.0257552
SRR8548082	coral metagenome	31062	0.0257549
SRR3145888	coral metagenome	7788	0.0256805
SRR3000453	coral metagenome	11717	0.0256038
SRR069611	coral metagenome	3932	0.0254323
SRR069627	coral metagenome	3936	0.0254065
SRR3204458	coral metagenome	173278	0.0253927
SRR3145848	coral metagenome	3948	0.0253293
SRR7541554	coral metagenome	383283	0.0253077
SRR8359807	coral reef metagenome	11864	0.0252866
SRR7886838	coral metagenome	48562	0.0247107
SRR8661788	coral metagenome	24294	0.0246975
SRR7356987	coral metagenome	32463	0.0246434
SRR7541532	coral metagenome	16256	0.0246063
SRR8359883	coral reef metagenome	40866	0.0244702
SRR2577615	coral metagenome	4104	0.0243665
SRR8359908	coral reef metagenome	110971	0.0243307
SRR8359857	coral reef metagenome	32953	0.024277
SRR7541474	coral metagenome	12379	0.0242346
SRR3000457	coral metagenome	12415	0.0241643
SRR8548081	coral metagenome	41451	0.0241249
SRR1992899	coral metagenome	41558	0.0240628
SRR8548097	coral metagenome	8338	0.0239866
SRR8359892	coral reef metagenome	37601	0.0239355
SRR2577592	coral metagenome	4195	0.0238379
SRR7541468	coral metagenome	21022	0.0237846
SRR1819653	coral metagenome	84512	0.0236653
SRR8661913	coral metagenome	29608	0.0236423
SRR3204461	coral metagenome	4243	0.0235682
SRR8548079	coral metagenome	38195	0.0235633
SRR3145873	coral metagenome	4260	0.0234742
SRR7357024	coral metagenome	12836	0.0233718
SRR8547982	coral metagenome	25821	0.0232369
SRR8359882	coral reef metagenome	113745	0.0228581
SRR5970253	coral metagenome	102443	0.0224515
SRR1992932	coral metagenome	36126	0.0221447
SRR7591396	coral metagenome	4524	0.0221043
SRR2577598	coral metagenome	4589	0.0217912
SRR8491651	coral metagenome	18406	0.021732
SRR8359783	coral reef metagenome	13816	0.021714
SRR2577627	coral metagenome	4640	0.0215517
SRR2975887	coral metagenome	9329	0.0214385
SRR8661907	coral metagenome	23475	0.0212993
SRR8491647	coral metagenome	9432	0.0212044
SRR3000446	coral metagenome	4717	0.0211999
SRR2577626	coral metagenome	4736	0.0211149
SRR8751356	coral metagenome	14221	0.0210956
SRR8751245	coral metagenome	14225	0.0210896
SRR2577613	coral metagenome	4791	0.0208725
SRR7357010	coral metagenome	24052	0.0207883
SRR8359884	coral reef metagenome	33759	0.0207352
SRR1593753	coral metagenome	4872	0.0205255
SRR8359902	coral reef metagenome	107449	0.0204748
SRR7591408	coral metagenome	14722	0.0203777
SRR7591395	coral metagenome	4940	0.0202429
SRR8491660	coral metagenome	19870	0.0201309
SRR3145942	coral metagenome	5044	0.0198255
SRR3204471	coral metagenome	10135	0.0197336
SRR3184452	coral metagenome	25512	0.0195986
SRR3145859	coral metagenome	5115	0.0195503
SRR8548151	coral metagenome	10230	0.0195503
SRR7356979	coral metagenome	20570	0.0194458
SRR5970299	coral metagenome	97862	0.0194151
SRR3204446	coral metagenome	15454	0.0194124
SRR2577609	coral metagenome	5160	0.0193798
SRR8359797	coral reef metagenome	67281	0.0193219
SRR1342700	coral metagenome	186863	0.0192655
SRR8548121	coral metagenome	15647	0.019173
SRR8596059	coral metagenome	120205	0.019134
SRR8548128	coral metagenome	42545	0.0188036
SRR7541518	coral metagenome	37239	0.0187975
SRR7541484	coral metagenome	69835	0.0186153
SRR1813048	coral metagenome	32271	0.0185925
SRR1992934	coral metagenome	26984	0.0185295
SRR8359856	coral reef metagenome	37779	0.0185288
SRR8596068	coral metagenome	70192	0.0185206
SRR1812990	coral metagenome	97311	0.0184974
SRR8547996	coral metagenome	16228	0.0184866
SRR1145718	coral metagenome	16262	0.0184479
SRR8487590	coral metagenome	10935	0.0182899
SRR8548142	coral metagenome	10961	0.0182465
SRR7541551	coral metagenome	379557	0.0181791
SRR3204432	coral metagenome	5520	0.0181159
SRR7541494	coral metagenome	27735	0.0180278
SRR3145923	coral metagenome	5548	0.0180245
SRR1813089	coral metagenome	84036	0.0178495
SRR8359802	coral reef metagenome	39341	0.0177931
SRR7886847	coral metagenome	44969	0.01779
SRR3145861	coral metagenome	5633	0.0177525
SRR8661828	coral metagenome	17018	0.0176284
SRR8359826	coral reef metagenome	73885	0.0175949
SRR8359796	coral reef metagenome	68438	0.0175341
SRR2577629	coral metagenome	5708	0.0175193
SRR8661831	coral metagenome	17136	0.017507
SRR8359821	coral reef metagenome	51420	0.0175029
SRR7628191	coral metagenome	80775	0.0173321
SRR2622335	coral metagenome	157308	0.0171638
SRR8661874	coral metagenome	17540	0.0171038
SRR8548077	coral metagenome	41154	0.0170093
SRR8596090	coral metagenome	82815	0.0169052
SRR8491648	coral metagenome	35525	0.0168895
SRR8359800	coral reef metagenome	17848	0.0168086
SRR1501245	coral metagenome	11908	0.0167954
SRR1813092	coral metagenome	71517	0.0167792
SRR8359778	coral reef metagenome	11922	0.0167757
SRR3145935	coral metagenome	11964	0.0167168
SRR8243094	coral metagenome	138885	0.0165605
SRR7541492	coral metagenome	18361	0.016339
SRR7541504	coral metagenome	18551	0.0161716
SRR8661926	coral metagenome	31003	0.0161275
SRR7541480	coral metagenome	12491	0.0160115
SRR7541513	coral metagenome	18919	0.0158571
SRR1992873	coral metagenome	50579	0.0158168
SRR8491614	coral metagenome	25366	0.0157691
SRR2577632	coral metagenome	6355	0.0157356
SRR3204481	coral metagenome	51589	0.0155072
SRR2622048	coral metagenome	136478	0.0153871
SRR8359850	coral reef metagenome	39090	0.0153492
SRR8548141	coral metagenome	19546	0.0153484
SRR8596060	coral metagenome	65516	0.0152634
SRR8661785	coral metagenome	26212	0.0152602
SRR2962394	coral metagenome	6627	0.0150898
SRR1819659	coral metagenome	80272	0.0149492
SRR8359809	coral reef metagenome	47067	0.0148724
SRR3184448	coral metagenome	27107	0.0147563
SRR8661807	coral metagenome	27321	0.0146408
SRR8491596	coral metagenome	20512	0.0146256
SRR8359767	coral reef metagenome	47975	0.0145909
SRR8359855	coral reef metagenome	34549	0.0144722
SRR3204486	coral metagenome	63208	0.0142387
SRR8359893	coral reef metagenome	49777	0.0140627
SRR8359775	coral reef metagenome	78365	0.0140369
SRR8359872	coral reef metagenome	57263	0.0139706
SRR1819192	coral metagenome	36108	0.0138473
SRR7541462	coral metagenome	50611	0.013831
SRR8359831	coral reef metagenome	50627	0.0138266
SRR3145901	coral metagenome	7247	0.0137988
SRR8359799	coral reef metagenome	14500	0.0137931
SRR8548041	coral metagenome	14557	0.0137391
SRR3204467	coral metagenome	14616	0.0136836
SRR8751358	coral metagenome	14641	0.0136603
SRR3145948	coral metagenome	7361	0.0135851
SRR8359782	coral reef metagenome	22238	0.0134904
SRR8751392	coral metagenome	14849	0.0134689
SRR3204420	coral metagenome	7437	0.0134463
SRR8751353	coral metagenome	14922	0.013403
SRR7541478	coral metagenome	52356	0.01337
SRR7541479	coral metagenome	7492	0.0133476
SRR7591397	coral metagenome	7512	0.013312
SRR8548031	coral metagenome	22803	0.0131562
SRR3204472	coral metagenome	45664	0.0131395
SRR7541473	coral metagenome	15260	0.0131062
SRR8751249	coral metagenome	15280	0.013089
SRR7541493	coral metagenome	22998	0.0130446
SRR8548131	coral metagenome	46042	0.0130316
SRR3196999	coral metagenome	30695	0.0130314
SRR8751284	coral metagenome	15588	0.0128304
SRR8359811	coral reef metagenome	62501	0.0127998
SRR8547964	coral metagenome	289806	0.0127672
SRR8661811	coral metagenome	23513	0.0127589
SRR8359780	coral reef metagenome	86881	0.012661
SRR3145932	coral metagenome	7908	0.0126454
SRR8243125	coral metagenome	104269	0.0124678
SRR1593755	coral metagenome	8060	0.0124069
SRR1813095	coral metagenome	121268	0.0123693
SRR8359858	coral reef metagenome	56680	0.01235
SRR7541531	coral metagenome	399910	0.0122528
SRR7886771	coral metagenome	57978	0.0120735
SRR8359803	coral reef metagenome	41887	0.0119369
SRR8359890	coral reef metagenome	25955	0.0115585
SRR8491653	coral metagenome	26007	0.0115354
SRR8491615	coral metagenome	26124	0.0114837
SRR2994399	coral metagenome	8733	0.0114508
SRR8359846	coral reef metagenome	87855	0.0113824
SRR7541498	coral metagenome	132138	0.0113518
SRR8359798	coral reef metagenome	44385	0.0112651
SRR7886794	coral metagenome	44387	0.0112646
SRR8548048	coral metagenome	44494	0.0112375
SRR8548042	coral metagenome	17985	0.0111204
SRR7541471	coral metagenome	27091	0.0110738
SRR7541506	coral metagenome	9062	0.0110351
SRR8548008	coral metagenome	18229	0.0109715
SRR8548143	coral metagenome	18379	0.010882
SRR7541509	coral metagenome	9217	0.0108495
SRR3204412	coral metagenome	46958	0.0106478
SRR7541487	coral metagenome	28668	0.0104646
SRR3204468	coral metagenome	9577	0.0104417
SRR8751288	coral metagenome	9760	0.0102459
SRR7886779	coral metagenome	58569	0.0102443
SRR8359819	coral reef metagenome	39677	0.0100814
SRR8359891	coral reef metagenome	20118	0.00994135
SRR8359832	coral reef metagenome	80513	0.00993628
SRR8487549	coral metagenome	40334	0.00991719
SRR1819655	coral metagenome	100993	0.00990168
SRR1813759	coral metagenome	92289	0.00975197
SRR8596102	coral metagenome	31052	0.00966121
SRR7541540	coral metagenome	52091	0.00959859
SRR7886716	coral metagenome	64235	0.0093407
SRR8548040	coral metagenome	21447	0.00932531
SRR8751287	coral metagenome	10854	0.00921319
SRR8751307	coral metagenome	10870	0.00919963
SRR1814161	coral metagenome	87054	0.0091897
SRR1812989	coral metagenome	32647	0.00918921
SRR8751265	coral metagenome	32724	0.00916758
SRR8491632	coral metagenome	21819	0.00916632
SRR8548027	coral metagenome	22013	0.00908554
SRR8548076	coral metagenome	33062	0.00907386
SRR7541534	coral metagenome	11068	0.00903506
SRR8547972	coral metagenome	11342	0.00881679
SRR3204421	coral metagenome	56867	0.00879245
SRR1812979	coral metagenome	23082	0.00866476
SRR8359824	coral reef metagenome	81104	0.00863089
SRR8548075	coral metagenome	47433	0.00843295
SRR7541501	coral metagenome	47700	0.00838574
SRR1813056	coral metagenome	119562	0.00836386
SRR1992903	coral metagenome	107669	0.00835895
SRR7541463	coral metagenome	36223	0.00828203
SRR1664592	coral metagenome	12111	0.00825696
SRR1813743	coral metagenome	85429	0.00819394
SRR7541512	coral metagenome	122084	0.00819108
SRR8596098	coral metagenome	198535	0.00805903
SRR8359795	coral reef metagenome	37654	0.00796728
SRR8548118	coral metagenome	328486	0.0079151
SRR8661916	coral metagenome	25422	0.0078672
SRR8661918	coral metagenome	25449	0.00785885
SRR8359845	coral reef metagenome	115318	0.00780451
SRR8548017	coral metagenome	12854	0.00777968
SRR8548117	coral metagenome	25731	0.00777273
SRR8751390	coral metagenome	12928	0.00773515
SRR8596062	coral metagenome	77777	0.00771436
SRR1816875	coral metagenome	79107	0.00758466
SRR7541537	coral metagenome	26554	0.00753182
SRR8359847	coral reef metagenome	40420	0.00742207
SRR8359823	coral reef metagenome	54219	0.00737749
SRR3145863	coral metagenome	13600	0.00735294
SRR3204433	coral metagenome	27946	0.00715666
SRR3204410	coral metagenome	55908	0.00715461
SRR8548024	coral metagenome	14089	0.00709774
SRR7591411	coral metagenome	14259	0.00701311
SRR3204419	coral metagenome	86062	0.00697172
SRR1992929	coral metagenome	58595	0.00682652
SRR8547976	coral metagenome	14667	0.00681803
SRR7541525	coral metagenome	14744	0.00678242
SRR3184470	coral metagenome	29634	0.006749
SRR1816876	coral metagenome	105221	0.00665266
SRR7541515	coral metagenome	60311	0.00663229
SRR7541477	coral metagenome	30215	0.00661923
SRR7541543	coral metagenome	15163	0.006595
SRR7886815	coral metagenome	46002	0.00652146
SRR7541539	coral metagenome	276790	0.00650313
SRR1593754	coral metagenome	31070	0.00643708
SRR1593747	coral metagenome	15560	0.00642674
SRR8359779	coral reef metagenome	78206	0.00639337
SRR8359825	coral reef metagenome	79121	0.00631943
SRR8596049	coral metagenome	31673	0.00631453
SRR8548051	coral metagenome	47587	0.00630424
SRR8547987	coral metagenome	15867	0.00630239
SRR7541552	coral metagenome	114127	0.00613352
SRR8359876	coral reef metagenome	98444	0.00609484
SRR7541547	coral metagenome	17196	0.00581531
SRR8596064	coral metagenome	86335	0.00579139
SRR3204439	coral metagenome	69148	0.00578469
SRR3197008	coral metagenome	52049	0.0057638
SRR8548064	coral metagenome	17398	0.00574779
SRR3197010	coral metagenome	35347	0.00565819
SRR8547970	coral metagenome	17776	0.00562556
SRR8548037	coral metagenome	17782	0.00562366
SRR8548160	coral metagenome	17893	0.00558878
SRR8243338	coral reef metagenome	36322	0.0055063
SRR8548005	coral metagenome	36475	0.00548321
SRR8491611	coral metagenome	18360	0.00544662
SRR8751323	coral metagenome	18530	0.00539665
SRR1813782	coral metagenome	112117	0.00535155
SRR8359804	coral reef metagenome	18761	0.00533021
SRR8661782	coral metagenome	18792	0.00532141
SRR8359859	coral reef metagenome	37741	0.00529928
SRR8487646	coral metagenome	95587	0.00523084
SRR3204444	coral metagenome	38562	0.00518645
SRR8491625	coral metagenome	19340	0.00517063
SRR7356981	coral metagenome	19809	0.00504821
SRR1813752	coral metagenome	99771	0.00501148
SRR8548028	coral metagenome	20103	0.00497438
SRR1813098	coral metagenome	61145	0.00490637
SRR3204488	coral metagenome	20846	0.00479708
SRR8359849	coral reef metagenome	84464	0.00473575
SRR8548120	coral metagenome	21186	0.0047201
SRR8751296	coral metagenome	21617	0.00462599
SRR8547939	coral metagenome	21669	0.00461489
SRR8359792	coral reef metagenome	43368	0.0046117
SRR7541466	coral metagenome	43752	0.00457122
SRR8661924	coral metagenome	22019	0.00454153
SRR3204415	coral metagenome	44121	0.00453299
SRR8359879	coral reef metagenome	44455	0.00449893
SRR8243111	coral metagenome	156002	0.00448712
SRR7356913	coral metagenome	22683	0.00440859
SRR8359848	coral reef metagenome	23475	0.00425985
SRR8491635	coral metagenome	23591	0.0042389
SRR8548010	coral metagenome	23593	0.00423855
SRR8359888	coral reef metagenome	71274	0.00420911
SRR7541519	coral metagenome	48105	0.00415757
SRR8491662	coral metagenome	24160	0.00413907
SRR7541514	coral metagenome	171075	0.00409177
SRR8359816	coral reef metagenome	49090	0.00407415
SRR8359791	coral reef metagenome	24983	0.00400272
SRR8491621	coral metagenome	25201	0.0039681
SRR8661802	coral metagenome	25842	0.00386967
SRR3204438	coral metagenome	51756	0.00386429
SRR7541522	coral metagenome	52409	0.00381614
SRR8548126	coral metagenome	26959	0.00370934
SRR8751380	coral metagenome	27056	0.00369604
SRR3204422	coral metagenome	83157	0.00360763
SRR6413124	coral metagenome	56262	0.0035548
SRR8661875	coral metagenome	28366	0.00352535
SRR7356919	coral metagenome	28924	0.00345734
SRR3184449	coral metagenome	58094	0.0034427
SRR7356888	coral metagenome	30406	0.00328882
SRR7541526	coral metagenome	30748	0.00325224
SRR8359880	coral reef metagenome	92482	0.00324387
SRR1813736	coral metagenome	129090	0.00309861
SRR8596067	coral metagenome	97830	0.00306654
SRR8596053	coral metagenome	99634	0.00301102
SRR3204469	coral metagenome	33344	0.00299904
SRR3204475	coral metagenome	35491	0.00281762
SRR8359875	coral reef metagenome	74127	0.00269807
SRR8359784	coral reef metagenome	39026	0.00256239
SRR8487607	coral metagenome	39819	0.00251136
SRR8359867	coral reef metagenome	82765	0.00241648
SRR8359818	coral reef metagenome	41741	0.00239573
SRR7541549	coral metagenome	86190	0.00232045
SRR6413117	coral metagenome	86506	0.00231198
SRR2532849	coral metagenome	86531	0.00231131
SRR1812962	coral metagenome	87119	0.00229571
SRR7628207	coral metagenome	44156	0.0022647
SRR8359828	coral reef metagenome	47745	0.00209446
SRR8359873	coral reef metagenome	50253	0.00198993
SRR1992979	coral metagenome	105737	0.00189149
SRR3204448	coral metagenome	53035	0.00188555
SRR3204479	coral metagenome	53948	0.00185364
SRR1992939	coral metagenome	56334	0.00177513
SRR1812994	coral metagenome	57522	0.00173847
SRR7541517	coral metagenome	59516	0.00168022
SRR7886740	coral metagenome	65431	0.00152833
SRR3204466	coral metagenome	70001	0.00142855
SRR8359889	coral reef metagenome	81288	0.00123019
SRR3204459	coral metagenome	85327	0.00117196
SRR6413145	coral metagenome	91701	0.0010905
SRR8359866	coral reef metagenome	92419	0.00108203
SRR3204453	coral metagenome	92603	0.00107988
SRR3204465	coral metagenome	93487	0.00106967
SRR3197000	coral metagenome	395037	0.00101256
SRR3204435	coral metagenome	99140	0.00100867
SRR1992975	coral metagenome	102900	0.000971817
SRR7628210	coral metagenome	106913	0.00093534
SRR8596092	coral metagenome	110284	0.00090675
SRR7541523	coral metagenome	111462	0.000897167
SRR8359777	coral reef metagenome	112315	0.000890353
SRR6413133	coral metagenome	127749	0.000782785
SRR3204456	coral metagenome	134265	0.000744796
SRR7541542	coral metagenome	277299	0.000721243
SRR3180801	coral metagenome	147805	0.000676567
SRR3204452	coral metagenome	167863	0.000595724
SRR6413084	coral metagenome	193673	0.000516334
SRR3197001	coral metagenome	470440	0.000212567
SRR2559815	sponge metagenome	21112	6.56972	5.3317 S 123.6197 E	Indonesia:Wakatobi Marine National Park	-	-
SRR2559781	sponge metagenome	48225	5.44116	5.3317 S 123.6197 E	Indonesia:Wakatobi Marine National Park	-	-
SRR7178028	sponge metagenome	170210	5.35045	12.170330 N 109.312012 E	Viet Nam: Nha Trang)	-	-
SRR2559777	sponge metagenome	31218	4.26997	5.3317 S 123.6197 E	Indonesia:Wakatobi Marine National Park	-	-
SRR2559766	sponge metagenome	56992	3.49874	5.3317 S 123.6197 E	Indonesia:Wakatobi Marine National Park	-	-
SRR7178024	sponge metagenome	177861	3.36161	12.170330 N 109.312012 E	Viet Nam: Nha Trang)	-	-
SRR1039471	sponge metagenome	5290	3.27032	37.069333 N 8.331139 W	-	-	-
SRR2559778	sponge metagenome	29357	3.12702	5.3317 S 123.6197 E	Indonesia:Wakatobi Marine National Park	-	-
SRR7178027	sponge metagenome	152273	2.9191	12.170330 N 109.312012 E	Viet Nam: Nha Trang)	-	-
SRR2559806	sponge metagenome	34742	2.90139	5.3317 S 123.6197 E	Indonesia:Wakatobi Marine National Park	-	-
SRR7178022	sponge metagenome	178430	2.83809	12.170330 N 109.312012 E	Viet Nam: Nha Trang)	-	-
SRR7178026	sponge metagenome	208721	2.74433	12.170330 N 109.312012 E	Viet Nam: Nha Trang)	-	-
SRR2559809	sponge metagenome	17272	2.72696	5.3317 S 123.6197 E	Indonesia:Wakatobi Marine National Park	-	-
SRR2559825	sponge metagenome	28905	2.63276	5.3317 S 123.6197 E	Indonesia:Wakatobi Marine National Park	-	-
SRR7178023	sponge metagenome	200300	2.62307	12.170330 N 109.312012 E	Viet Nam: Nha Trang)	-	-
SRR2559817	sponge metagenome	66542	2.47813	5.3317 S 123.6197 E	Indonesia:Wakatobi Marine National Park	-	-
SRR5816898	sponge metagenome	607	2.47117	61.640500 S 57.147167 W	Antarctica: South Shetland Islands	469	-
SRR2559771	sponge metagenome	49911	2.44235	5.3317 S 123.6197 E	Indonesia:Wakatobi Marine National Park	-	-
SRR2559812	sponge metagenome	12278	2.43525	5.3317 S 123.6197 E	Indonesia:Wakatobi Marine National Park	-	-
SRR2559796	sponge metagenome	30477	2.4215	5.3317 S 123.6197 E	Indonesia:Wakatobi Marine National Park	-	-
SRR2559802	sponge metagenome	8412	2.31812	5.3317 S 123.6197 E	Indonesia:Wakatobi Marine National Park	-	-
SRR2559779	sponge metagenome	10136	2.3086	5.3317 S 123.6197 E	Indonesia:Wakatobi Marine National Park	-	-
SRR2559764	sponge metagenome	42330	2.29388	5.3317 S 123.6197 E	Indonesia:Wakatobi Marine National Park	-	-
SRR2559775	sponge metagenome	46644	2.27253	5.3317 S 123.6197 E	Indonesia:Wakatobi Marine National Park	-	-
SRR2559805	sponge metagenome	17936	2.20785	5.3317 S 123.6197 E	Indonesia:Wakatobi Marine National Park	-	-
SRR2559795	sponge metagenome	16951	2.17686	5.3317 S 123.6197 E	Indonesia:Wakatobi Marine National Park	-	-
SRR2559820	sponge metagenome	11866	2.16585	5.3317 S 123.6197 E	Indonesia:Wakatobi Marine National Park	-	-
SRR2559769	sponge metagenome	35658	2.10612	5.3317 S 123.6197 E	Indonesia:Wakatobi Marine National Park	-	-
SRR1039475	sponge metagenome	5731	2.09388	37.069333 N 8.331139 W	-	-	-
SRR2559774	sponge metagenome	5581	2.06056	5.3317 S 123.6197 E	Indonesia:Wakatobi Marine National Park	-	-
SRR2559772	sponge metagenome	25609	2.04225	5.3317 S 123.6197 E	Indonesia:Wakatobi Marine National Park	-	-
SRR2559788	sponge metagenome	20292	2.03528	5.3317 S 123.6197 E	Indonesia:Wakatobi Marine National Park	-	-
SRR2559780	sponge metagenome	61077	1.99093	5.3317 S 123.6197 E	Indonesia:Wakatobi Marine National Park	-	-
SRR2559816	sponge metagenome	28575	1.98775	5.3317 S 123.6197 E	Indonesia:Wakatobi Marine National Park	-	-
SRR2559814	sponge metagenome	7318	1.88576	5.3317 S 123.6197 E	Indonesia:Wakatobi Marine National Park	-	-
SRR2559765	sponge metagenome	15421	1.85461	5.3317 S 123.6197 E	Indonesia:Wakatobi Marine National Park	-	-
SRR2559818	sponge metagenome	27023	1.84287	5.3317 S 123.6197 E	Indonesia:Wakatobi Marine National Park	-	-
SRR2559791	sponge metagenome	20329	1.8053	5.3317 S 123.6197 E	Indonesia:Wakatobi Marine National Park	-	-
SRR2559794	sponge metagenome	21738	1.76649	5.3317 S 123.6197 E	Indonesia:Wakatobi Marine National Park	-	-
SRR1040519	sponge metagenome	8016	1.74651	37.069333 N 8.331139 W	-	-	-
SRR2559786	sponge metagenome	23528	1.6661	5.3317 S 123.6197 E	Indonesia:Wakatobi Marine National Park	-	-
SRR2559792	sponge metagenome	16058	1.61913	5.3317 S 123.6197 E	Indonesia:Wakatobi Marine National Park	-	-
SRR1039451	sponge metagenome	7066	1.58506	37.069333 N 8.331139 W	-	-	-
SRR2559799	sponge metagenome	24687	1.57168	5.3317 S 123.6197 E	Indonesia:Wakatobi Marine National Park	-	-
SRR2559826	sponge metagenome	49810	1.54989	5.3317 S 123.6197 E	Indonesia:Wakatobi Marine National Park	-	-
SRR1039445	sponge metagenome	8637	1.53989	37.069333 N 8.331139 W	-	-	-
SRR2559827	sponge metagenome	22355	1.51644	5.3317 S 123.6197 E	Indonesia:Wakatobi Marine National Park	-	-
SRR2559822	sponge metagenome	6764	1.50798	5.3317 S 123.6197 E	Indonesia:Wakatobi Marine National Park	-	-
SRR2559797	sponge metagenome	15260	1.4941	5.3317 S 123.6197 E	Indonesia:Wakatobi Marine National Park	-	-
SRR2559773	sponge metagenome	21438	1.47868	5.3317 S 123.6197 E	Indonesia:Wakatobi Marine National Park	-	-
SRR2559803	sponge metagenome	8717	1.4684	5.3317 S 123.6197 E	Indonesia:Wakatobi Marine National Park	-	-
SRR5469073	sponge metagenome	56962	1.43253	16.4424 N 111.7269 E	China:coast of Jinqing island in the South China Sea	-	-
SRR2559824	sponge metagenome	14016	1.41981	5.3317 S 123.6197 E	Indonesia:Wakatobi Marine National Park	-	-
SRR2559798	sponge metagenome	44143	1.39546	5.3317 S 123.6197 E	Indonesia:Wakatobi Marine National Park	-	-
SRR2559804	sponge metagenome	55880	1.3869	5.3317 S 123.6197 E	Indonesia:Wakatobi Marine National Park	-	-
SRR2559819	sponge metagenome	5519	1.37706	5.3317 S 123.6197 E	Indonesia:Wakatobi Marine National Park	-	-
SRR2559789	sponge metagenome	40045	1.33849	5.3317 S 123.6197 E	Indonesia:Wakatobi Marine National Park	-	-
SRR2559807	sponge metagenome	9924	1.29988	5.3317 S 123.6197 E	Indonesia:Wakatobi Marine National Park	-	-
SRR2559793	sponge metagenome	5768	1.28294	5.3317 S 123.6197 E	Indonesia:Wakatobi Marine National Park	-	-
SRR2559790	sponge metagenome	28663	1.23155	5.3317 S 123.6197 E	Indonesia:Wakatobi Marine National Park	-	-
SRR2559785	sponge metagenome	34932	1.2281	5.3317 S 123.6197 E	Indonesia:Wakatobi Marine National Park	-	-
SRR2559783	sponge metagenome	23465	1.21031	5.3317 S 123.6197 E	Indonesia:Wakatobi Marine National Park	-	-
SRR2559784	sponge metagenome	9843	1.20898	5.3317 S 123.6197 E	Indonesia:Wakatobi Marine National Park	-	-
SRR2559768	sponge metagenome	14065	1.19445	5.3317 S 123.6197 E	Indonesia:Wakatobi Marine National Park	-	-
SRR2559770	sponge metagenome	51188	1.16043	5.3317 S 123.6197 E	Indonesia:Wakatobi Marine National Park	-	-
SRR871423	sponge metagenome	3700	1.10811	41.2833 S 173.2833 E	New Zealand: Jones Bay	-	-
SRR2559811	sponge metagenome	22080	1.06884	5.3317 S 123.6197 E	Indonesia:Wakatobi Marine National Park	-	-
SRR2559782	sponge metagenome	6597	1.06109	5.3317 S 123.6197 E	Indonesia:Wakatobi Marine National Park	-	-
SRR1039472	sponge metagenome	6359	1.05362	37.069333 N 8.331139 W	-	-	-
SRR871428	sponge metagenome	3931	1.04299	41.2833 S 173.2833 E	New Zealand: Jones Bay	-	-
SRR2559810	sponge metagenome	24797	1.04045	5.3317 S 123.6197 E	Indonesia:Wakatobi Marine National Park	-	-
SRR2559767	sponge metagenome	16657	0.936543	5.3317 S 123.6197 E	Indonesia:Wakatobi Marine National Park	-	-
SRR1030316	sponge metagenome	7042	0.880432	54.06133 N 12.55175 W	Atlantic Ocean: Canyon system at Porcupine Bank	1300	-
SRR2559821	sponge metagenome	7279	0.879242	5.3317 S 123.6197 E	Indonesia:Wakatobi Marine National Park	-	-
SRR7178010	sponge metagenome	199530	0.879066	12.170330 N 109.312012 E	Viet Nam: Nha Trang)	-	-
SRR2559800	sponge metagenome	13151	0.874458	5.3317 S 123.6197 E	Indonesia:Wakatobi Marine National Park	-	-
SRR2559823	sponge metagenome	21928	0.871032	5.3317 S 123.6197 E	Indonesia:Wakatobi Marine National Park	-	-
SRR7178007	sponge metagenome	150315	0.859528	12.170330 N 109.312012 E	Viet Nam: Nha Trang)	-	-
SRR2559801	sponge metagenome	24940	0.805934	5.3317 S 123.6197 E	Indonesia:Wakatobi Marine National Park	-	-
SRR871422	sponge metagenome	3801	0.762957	41.2833 S 173.2833 E	New Zealand: Jones Bay	-	-
SRR2559813	sponge metagenome	24942	0.685591	5.3317 S 123.6197 E	Indonesia:Wakatobi Marine National Park	-	-
SRR871427	sponge metagenome	3409	0.674685	41.2833 S 173.2833 E	New Zealand: Jones Bay	-	-
SRR7178004	sponge metagenome	143226	0.559954	12.170330 N 109.312012 E	Viet Nam: Nha Trang)	-	-
SRR2559808	sponge metagenome	1429	0.559832	5.3317 S 123.6197 E	Indonesia:Wakatobi Marine National Park	-	-
SRR2559787	sponge metagenome	43255	0.446191
SRR2559776	sponge metagenome	5208	0.422427
SRR709466	sponge metagenome	53632	0.415797
SRR871433	sponge metagenome	4072	0.392927
SRR1565484	sponge metagenome	17513	0.342603
SRR651961	sponge metagenome	11912	0.335796
SRR1503488	sponge metagenome	9148	0.306078
SRR7178008	sponge metagenome	110047	0.303507
SRR651959	sponge metagenome	27181	0.298002
SRR651962	sponge metagenome	48652	0.291869
SRR651958	sponge metagenome	160163	0.28908
SRR709467	sponge metagenome	43846	0.287369
SRR1302603	sponge metagenome	48227	0.242603
SRR871424	sponge metagenome	3552	0.225225
SRR651960	sponge metagenome	85292	0.225109
SRR1302598	sponge metagenome	179395	0.223529
SRR1565478	sponge metagenome	19986	0.220154
SRR1503486	sponge metagenome	9703	0.216428
SRR1565481	sponge metagenome	14610	0.212183
SRR1302597	sponge metagenome	187553	0.206875
SRR1565485	sponge metagenome	18463	0.200401
SRR1565477	sponge metagenome	14024	0.192527
SRR1565483	sponge metagenome	17172	0.192173
SRR1030315	sponge metagenome	11483	0.191588
SRR869517	sponge metagenome	12229	0.188078
SRR1302596	sponge metagenome	250831	0.187377
SRR1039442	sponge metagenome	6537	0.18357
SRR1565482	sponge metagenome	17054	0.181776
SRR869556	sponge metagenome	18763	0.181208
SRR1302611	sponge metagenome	116773	0.17898
SRR869558	sponge metagenome	12049	0.165989
SRR1565475	sponge metagenome	19549	0.163691
SRR869557	sponge metagenome	12146	0.15643
SRR1302600	sponge metagenome	59020	0.149102
SRR1503484	sponge metagenome	41785	0.148379
SRR1302610	sponge metagenome	141941	0.138086
SRR1030295	sponge metagenome	4347	0.138026
SRR7513540	sponge metagenome	21799	0.137621
SRR1302591	sponge metagenome	37461	0.130803
SRR1302593	sponge metagenome	29151	0.123495
SRR1039474	sponge metagenome	2531	0.11853
SRR1302602	sponge metagenome	80638	0.11657
SRR1302587	sponge metagenome	9784	0.112428
SRR1030296	sponge metagenome	6324	0.110689
SRR1302592	sponge metagenome	23206	0.107731
SRR5816955	sponge metagenome	939	0.106496
SRR1565480	sponge metagenome	21364	0.102977
SRR1565479	sponge metagenome	18465	0.102897
SRR5469075	sponge metagenome	52668	0.10063
SRR869547	sponge metagenome	10431	0.0958681
SRR7177973	sponge metagenome	212267	0.0904521
SRR871429	sponge metagenome	3535	0.0848656
SRR1302609	sponge metagenome	265139	0.0814667
SRR869552	sponge metagenome	10571	0.0756787
SRR1302585	sponge metagenome	18662	0.0750188
SRR2340512	sponge metagenome	9769	0.0716552
SRR869546	sponge metagenome	12104	0.0660939
SRR7178011	sponge metagenome	135617	0.0648886
SRR869553	sponge metagenome	11229	0.0623386
SRR2970442	sponge metagenome	3425	0.0583942
SRR1302588	sponge metagenome	7004	0.0571102
SRR869523	sponge metagenome	12257	0.0571102
SRR5469074	sponge metagenome	78814	0.0558276
SRR1302607	sponge metagenome	162546	0.0553689
SRR869550	sponge metagenome	11012	0.054486
SRR2340508	sponge metagenome	9274	0.0539142
SRR869549	sponge metagenome	9399	0.0531971
SRR869515	sponge metagenome	13458	0.0520137
SRR869522	sponge metagenome	12174	0.0492854
SRR1302599	sponge metagenome	89713	0.043472
SRR869544	sponge metagenome	11568	0.0432227
SRR869521	sponge metagenome	12764	0.0391727
SRR869520	sponge metagenome	15408	0.0389408
SRR709469	sponge metagenome	43749	0.038858
SRR869526	sponge metagenome	10563	0.037868
SRR7513545	sponge metagenome	69418	0.0374543
SRR869559	sponge metagenome	19624	0.0356706
SRR7178016	sponge metagenome	180333	0.0332718
SRR2340506	sponge metagenome	18052	0.0332373
SRR1302608	sponge metagenome	119924	0.0325206
SRR2976097	sponge metagenome	6264	0.0319285
SRR1302606	sponge metagenome	103903	0.0317604
SRR869525	sponge metagenome	9775	0.0306905
SRR5816995	sponge metagenome	3303	0.0302755
SRR7513611	sponge metagenome	60811	0.0295999
SRR869543	sponge metagenome	10396	0.0288573
SRR5816994	sponge metagenome	3489	0.0286615
SRR869518	sponge metagenome	14033	0.0285042
SRR7178014	sponge metagenome	104044	0.0278728
SRR7178017	sponge metagenome	71878	0.0264337
SRR871437	sponge metagenome	3807	0.0262674
SRR1302589	sponge metagenome	12395	0.0242033
SRR869531	sponge metagenome	12605	0.0238001
SRR871404	sponge metagenome	4240	0.0235849
SRR1039449	sponge metagenome	4307	0.023218
SRR1565476	sponge metagenome	30621	0.0228601
SRR6438342	sponge metagenome	389343	0.0220885
SRR1562083	sponge metagenome	23791	0.0210164
SRR869541	sponge metagenome	14931	0.0200924
SRR869555	sponge metagenome	10066	0.0198689
SRR7178019	sponge metagenome	152584	0.0170398
SRR7178021	sponge metagenome	107615	0.0167263
SRR2976099	sponge metagenome	12010	0.0166528
SRR7177972	sponge metagenome	90910	0.0153998
SRR2340511	sponge metagenome	19525	0.0153649
SRR869537	sponge metagenome	13400	0.0149254
SRR869551	sponge metagenome	13823	0.0144686
SRR869519	sponge metagenome	13993	0.0142929
SRR2340507	sponge metagenome	14540	0.0137552
SRR7178020	sponge metagenome	135548	0.0132794
SRR8272689	sponge metagenome	24245	0.0123737
SRR2340509	sponge metagenome	33612	0.0119005
SRR5816968	sponge metagenome	8531	0.011722
SRR7178012	sponge metagenome	204963	0.0117094
SRR8272695	sponge metagenome	33326	0.00900198
SRR7513555	sponge metagenome	49322	0.00810997
SRR2976096	sponge metagenome	12570	0.00795545
SRR975485	sponge metagenome	12717	0.00786349
SRR7513598	sponge metagenome	38159	0.00786184
SRR7513570	sponge metagenome	51477	0.00777046
SRR2972724	sponge metagenome	38916	0.00770891
SRR7513593	sponge metagenome	53692	0.0074499
SRR7513552	sponge metagenome	69543	0.0071898
SRR7513544	sponge metagenome	77504	0.00645128
SRR8272692	sponge metagenome	32205	0.00621022
SRR7178492	sponge metagenome	16299	0.00613535
SRR7513558	sponge metagenome	49452	0.00606649
SRR6428888	sponge metagenome	481008	0.00561321
SRR8272687	sponge metagenome	18927	0.00528346
SRR7513554	sponge metagenome	57156	0.00524879
SRR8272688	sponge metagenome	19866	0.00503373
SRR1302586	sponge metagenome	21908	0.00456454
SRR7513548	sponge metagenome	43930	0.0045527
SRR2976100	sponge metagenome	22114	0.00452202
SRR7513553	sponge metagenome	45583	0.0043876
SRR7513557	sponge metagenome	49323	0.0040549
SRR5469082	sponge metagenome	51300	0.00389864
SRR7513604	sponge metagenome	90308	0.00332196
SRR7513592	sponge metagenome	73078	0.0027368
SRR7513541	sponge metagenome	37678	0.00265407
SRR6428887	sponge metagenome	680824	0.00249697
SRR7513574	sponge metagenome	41599	0.0024039
SRR1302590	sponge metagenome	42212	0.00236899
SRR6428889	sponge metagenome	380009	0.00184206
SRR7513539	sponge metagenome	54866	0.00182262
SRR709460	sponge metagenome	55976	0.00178648
SRR7513594	sponge metagenome	55977	0.00178645
SRR2154175	sponge metagenome	178178	0.00168371
SRR7513595	sponge metagenome	62940	0.00158881
SRR7177965	sponge metagenome	138407	0.00144501
SRR7513543	sponge metagenome	69298	0.00144304
SRR7513606	sponge metagenome	73048	0.00136896
SRR2972730	sponge metagenome	146930	0.00136119
SRR7513602	sponge metagenome	101359	0.000986592
SRR7178031	sponge metagenome	105142	0.000951095
SRR2154192	sponge metagenome	332513	0.00090222
SRR2748655	sponge metagenome	1156584	0.000864615
SRR2154195	sponge metagenome	389751	0.000769722
SRR2154191	sponge metagenome	321706	0.000621686
SRR7178015	sponge metagenome	169558	0.000589769
SRR2154188	sponge metagenome	373655	0.000267627
ERR1942735	estuary metagenome	53722	0.859983	12.35 S 130.9 E	Australia:NT,Darwin	0.5	0
ERR1942747	estuary metagenome	99272	0.723265	12.35 S 130.9 E	Australia:NT,Darwin	0.5	0
ERR1942751	estuary metagenome	111974	0.703735	12.51 S 130.94 E	Australia:NT,Darwin	0.5	0
SRR5853023	estuary metagenome	49794	0.5583	14.29 N 17.04 W	Senegal	0-25cm	65m
ERR1942636	estuary metagenome	37656	0.531124	12.51 S 130.94 E	Australia:NT,Darwin	0.5	0
ERR1942737	estuary metagenome	57149	0.530193	12.35 S 130.9 E	Australia:NT,Darwin	0.5	0
ERR1942746	estuary metagenome	159340	0.506464	12.35 S 130.9 E	Australia:NT,Darwin	0.5	0
ERR1942691	estuary metagenome	131746	0.488819
ERR1942744	estuary metagenome	31014	0.473979
SRR5853025	estuary metagenome	43743	0.473219
ERR1942736	estuary metagenome	54294	0.460456
ERR1942752	estuary metagenome	87530	0.442134
ERR1942763	estuary metagenome	60941	0.42336
ERR1942729	estuary metagenome	62044	0.422281
ERR1942738	estuary metagenome	56404	0.398908
ERR1942398	estuary metagenome	24010	0.387339
ERR1942407	estuary metagenome	39493	0.37475
ERR1942688	estuary metagenome	62925	0.371871
ERR1942681	estuary metagenome	187635	0.368801
ERR1942542	estuary metagenome	70456	0.359089
ERR1942687	estuary metagenome	178529	0.348403
SRR5853024	estuary metagenome	43624	0.343847
ERR1942406	estuary metagenome	43408	0.336344
ERR1942727	estuary metagenome	154725	0.332849
ERR1942750	estuary metagenome	197478	0.332695
ERR1942353	estuary metagenome	222550	0.326219
ERR1942403	estuary metagenome	25868	0.32086
ERR1942396	estuary metagenome	23557	0.318377
ERR1942402	estuary metagenome	28922	0.314639
DRR095250	estuary metagenome	24065	0.307501
ERR1942753	estuary metagenome	47385	0.303894
ERR1942739	estuary metagenome	41628	0.302681
ERR1942393	estuary metagenome	31658	0.300082
ERR1942629	estuary metagenome	55324	0.294628
ERR1942663	estuary metagenome	131969	0.294008
ERR1942731	estuary metagenome	51730	0.2919
ERR1942755	estuary metagenome	104818	0.277624
ERR1942676	estuary metagenome	292264	0.275436
ERR1942754	estuary metagenome	86475	0.275224
ERR1942743	estuary metagenome	56081	0.271037
ERR1942720	estuary metagenome	62128	0.270409
ERR1942405	estuary metagenome	76657	0.260902
ERR1942677	estuary metagenome	138061	0.260754
ERR1942352	estuary metagenome	123118	0.250979
ERR1942730	estuary metagenome	147347	0.246357
ERR1942540	estuary metagenome	57131	0.238049
ERR1942408	estuary metagenome	22838	0.232069
ERR1942680	estuary metagenome	142337	0.224819
ERR1942630	estuary metagenome	70689	0.223514
ERR1942394	estuary metagenome	227279	0.222194
ERR1942732	estuary metagenome	61592	0.220808
ERR1942758	estuary metagenome	230257	0.220623
ERR1942717	estuary metagenome	107995	0.220381
ERR1942745	estuary metagenome	86498	0.218502
ERR1942632	estuary metagenome	45024	0.217662
ERR1942789	estuary metagenome	63115	0.204389
ERR1942761	estuary metagenome	60966	0.203392
ERR1942639	estuary metagenome	55255	0.200887
ERR1942757	estuary metagenome	94249	0.200533
ERR1942637	estuary metagenome	73180	0.196775
SRR5853022	estuary metagenome	39782	0.186014
ERR1942404	estuary metagenome	41287	0.184077
ERR1942638	estuary metagenome	80471	0.183917
ERR1942711	estuary metagenome	93799	0.180172
DRR095248	estuary metagenome	24622	0.178702
ERR1942366	estuary metagenome	23207	0.176671
ERR1942640	estuary metagenome	132056	0.174926
ERR1942788	estuary metagenome	43976	0.172822
ERR1942795	estuary metagenome	35363	0.172497
ERR1942873	estuary metagenome	35095	0.168115
ERR1942397	estuary metagenome	28027	0.167695
ERR1942725	estuary metagenome	31492	0.161946
ERR1942721	estuary metagenome	47595	0.161782
ERR1942628	estuary metagenome	107780	0.158657
ERR1942726	estuary metagenome	59581	0.157768
ERR1942783	estuary metagenome	46515	0.156939
ERR1942779	estuary metagenome	36373	0.15671
ERR1942357	estuary metagenome	152457	0.15611
ERR1942395	estuary metagenome	81896	0.153854
ERR1942718	estuary metagenome	257002	0.153306
ERR1942580	estuary metagenome	79717	0.151787
ERR1942784	estuary metagenome	102884	0.150655
ERR1942635	estuary metagenome	77546	0.149589
ERR1942760	estuary metagenome	72883	0.149555
DRR095252	estuary metagenome	19125	0.146405
ERR1942778	estuary metagenome	37344	0.144602
ERR1942631	estuary metagenome	87246	0.144419
ERR1942541	estuary metagenome	58268	0.144161
ERR1942842	estuary metagenome	47729	0.142471
ERR1942787	estuary metagenome	50549	0.138479
ERR1942785	estuary metagenome	39731	0.135914
ERR1942360	estuary metagenome	121809	0.133816
ERR1942391	estuary metagenome	55467	0.133413
ERR1942384	estuary metagenome	17261	0.133248
ERR1942593	estuary metagenome	75675	0.132144
ERR1942762	estuary metagenome	83699	0.127839
ERR1942602	estuary metagenome	75397	0.126
ERR1942627	estuary metagenome	63323	0.123178
ERR1942715	estuary metagenome	84269	0.121041
ERR1942843	estuary metagenome	77053	0.120696
ERR1942756	estuary metagenome	42280	0.120624
ERR1942710	estuary metagenome	123180	0.119338
ERR1942608	estuary metagenome	143271	0.118656
ERR1942392	estuary metagenome	36339	0.11833
ERR1942375	estuary metagenome	17870	0.117515
ERR1942775	estuary metagenome	73568	0.115539
ERR1942794	estuary metagenome	14751	0.115246
ERR1942381	estuary metagenome	15892	0.113265
ERR1942791	estuary metagenome	60220	0.112919
DRR095253	estuary metagenome	8885	0.112549
ERR1942777	estuary metagenome	34852	0.109032
ERR1942839	estuary metagenome	58871	0.107014
ERR1942380	estuary metagenome	20072	0.104623
ERR1942531	estuary metagenome	36736	0.103441
ERR1942527	estuary metagenome	29034	0.103327
ERR1942673	estuary metagenome	99035	0.102994
ERR1942532	estuary metagenome	45535	0.101021
ERR1942590	estuary metagenome	76857	0.100186
ERR1942633	estuary metagenome	48717	0.0985282
ERR1942623	estuary metagenome	56005	0.0982055
ERR1942369	estuary metagenome	27592	0.0978545
ERR1942846	estuary metagenome	72710	0.0962729
ERR1942786	estuary metagenome	92164	0.095482
ERR1942714	estuary metagenome	87221	0.0951606
ERR1942776	estuary metagenome	112761	0.094891
ERR1942724	estuary metagenome	40064	0.0948482
ERR1942742	estuary metagenome	88761	0.0946362
ERR1942708	estuary metagenome	137022	0.0941455
ERR1942611	estuary metagenome	111817	0.0930091
ERR1942347	estuary metagenome	117414	0.0911305
ERR1942386	estuary metagenome	19813	0.0908494
ERR1942790	estuary metagenome	36492	0.0904308
ERR1942387	estuary metagenome	57901	0.0898085
ERR1942830	estuary metagenome	83920	0.0893708
ERR1942574	estuary metagenome	88402	0.0893645
ERR1942338	estuary metagenome	162459	0.0880222
ERR1942571	estuary metagenome	56008	0.0874875
ERR1942862	estuary metagenome	16284	0.085974
ERR1942834	estuary metagenome	84000	0.0833333
ERR1942707	estuary metagenome	51756	0.0830822
ERR1942577	estuary metagenome	84930	0.0824208
ERR1942774	estuary metagenome	75847	0.0804251
ERR1942529	estuary metagenome	39841	0.0803193
ERR1942823	estuary metagenome	59840	0.0802139
ERR1942420	estuary metagenome	19461	0.0770772
ERR1942782	estuary metagenome	55032	0.0745021
ERR1942537	estuary metagenome	18921	0.0739919
ERR1942335	estuary metagenome	62128	0.0724311
ERR1942354	estuary metagenome	130838	0.0718446
ERR1942764	estuary metagenome	79525	0.0716756
ERR1942626	estuary metagenome	52189	0.0708962
ERR1942363	estuary metagenome	29825	0.0704107
ERR1942328	estuary metagenome	72602	0.070246
ERR1942401	estuary metagenome	108221	0.0702267
ERR1942759	estuary metagenome	74597	0.0697079
ERR1942822	estuary metagenome	50727	0.0670254
ERR1942641	estuary metagenome	43038	0.0650588
ERR1942838	estuary metagenome	104820	0.0648731
ERR1942700	estuary metagenome	59155	0.064238
ERR1942538	estuary metagenome	54496	0.0642249
ERR1942899	estuary metagenome	81773	0.0635907
ERR1942898	estuary metagenome	75865	0.0632703
ERR1942835	estuary metagenome	69890	0.0629561
ERR1942672	estuary metagenome	60480	0.0628307
ERR1942872	estuary metagenome	65885	0.0622296
DRR095249	estuary metagenome	30575	0.0621423
ERR1942859	estuary metagenome	65664	0.0609162
ERR1942817	estuary metagenome	80710	0.0607112
ERR1942385	estuary metagenome	36631	0.0600584
ERR1942871	estuary metagenome	90084	0.0599441
ERR1942855	estuary metagenome	80213	0.0598407
ERR1942831	estuary metagenome	43487	0.059788
ERR1942383	estuary metagenome	55958	0.0589728
ERR1942417	estuary metagenome	37492	0.0586792
ERR1942530	estuary metagenome	34486	0.0579945
ERR1942596	estuary metagenome	119769	0.0576109
ERR1942382	estuary metagenome	20854	0.0575429
ERR1942568	estuary metagenome	55459	0.0558971
ERR1942847	estuary metagenome	85698	0.0548438
ERR1942533	estuary metagenome	44394	0.0540614
ERR1942792	estuary metagenome	38967	0.0513255
ERR1942562	estuary metagenome	82104	0.0511546
ERR1942858	estuary metagenome	94849	0.0484981
ERR1942886	estuary metagenome	67089	0.0476978
ERR1942559	estuary metagenome	106307	0.0460929
ERR1942344	estuary metagenome	141479	0.0445296
ERR1942614	estuary metagenome	59557	0.0436557
ERR1942702	estuary metagenome	149351	0.0428521
ERR1942768	estuary metagenome	82481	0.042434
ERR1942766	estuary metagenome	53633	0.0410195
ERR1942854	estuary metagenome	84711	0.0401365
ERR1942851	estuary metagenome	50788	0.0393794
ERR1942870	estuary metagenome	58985	0.038993
ERR1942599	estuary metagenome	97501	0.0379483
ERR1942850	estuary metagenome	77564	0.0373885
ERR1942660	estuary metagenome	167468	0.037022
ERR1942414	estuary metagenome	59614	0.0369041
ERR1942332	estuary metagenome	89382	0.0346826
ERR1942867	estuary metagenome	38721	0.0335735
ERR1942826	estuary metagenome	47982	0.0312617
ERR1942617	estuary metagenome	38481	0.0311842
ERR1942827	estuary metagenome	77038	0.0311535
ERR1942547	estuary metagenome	89998	0.0311118
ERR1942765	estuary metagenome	55834	0.0304474
DRR095251	estuary metagenome	9987	0.0300391
ERR1942587	estuary metagenome	80059	0.0299779
ERR1942553	estuary metagenome	107109	0.0298761
ERR1942657	estuary metagenome	135534	0.0295129
ERR1942330	estuary metagenome	42863	0.0279962
ERR1942379	estuary metagenome	32338	0.027831
ERR1942411	estuary metagenome	47735	0.0272337
ERR1942528	estuary metagenome	49521	0.0262515
ERR1942797	estuary metagenome	15390	0.0259909
ERR1942793	estuary metagenome	75012	0.0253293
ERR1942767	estuary metagenome	86906	0.0253147
ERR1942351	estuary metagenome	141592	0.0247189
ERR1942684	estuary metagenome	261508	0.0233262
ERR1942866	estuary metagenome	71065	0.0225146
ERR1942769	estuary metagenome	87790	0.0205035
ERR1942390	estuary metagenome	103957	0.0202007
ERR1942325	estuary metagenome	36002	0.0194434
ERR1942811	estuary metagenome	106933	0.0187033
ERR1942556	estuary metagenome	79121	0.0176944
ERR1942895	estuary metagenome	79552	0.0163415
ERR1942341	estuary metagenome	112379	0.0160172
DRR095261	estuary metagenome	13513	0.0148006
ERR1942883	estuary metagenome	47391	0.0126606
ERR1942808	estuary metagenome	88385	0.0124456
DRR095257	estuary metagenome	8059	0.0124085
ERR1942378	estuary metagenome	121734	0.0123219
ERR1942322	estuary metagenome	16405	0.0121914
ERR1942814	estuary metagenome	99887	0.0120136
ERR1942535	estuary metagenome	33824	0.0118259
ERR1942863	estuary metagenome	60026	0.0116616
ERR1942780	estuary metagenome	43254	0.0115596
ERR1942800	estuary metagenome	26494	0.0113233
SRR7028319	estuary metagenome	9249	0.010812
ERR1942894	estuary metagenome	48472	0.0103152
DRR095258	estuary metagenome	10068	0.00993246
ERR1942539	estuary metagenome	20254	0.00987459
ERR1942889	estuary metagenome	103106	0.00969876
ERR1942876	estuary metagenome	93971	0.00957742
ERR1942583	estuary metagenome	31355	0.00956785
ERR1942321	estuary metagenome	63080	0.00951173
ERR1942770	estuary metagenome	42742	0.00935848
DRR095260	estuary metagenome	11325	0.00883002
DRR095262	estuary metagenome	11785	0.00848536
ERR1942807	estuary metagenome	48307	0.00828037
SRR7028342	estuary metagenome	41950	0.00715137
ERR1942877	estuary metagenome	76981	0.00649511
ERR1942698	estuary metagenome	219674	0.00591786
ERR1942534	estuary metagenome	22618	0.00442126
ERR1942880	estuary metagenome	92679	0.00431597
ERR1942550	estuary metagenome	121990	0.0040987
ERR1942652	estuary metagenome	232086	0.003447
ERR1942801	estuary metagenome	59281	0.00337376
ERR1942773	estuary metagenome	31256	0.00319939
ERR1942694	estuary metagenome	80027	0.00249916
ERR1942806	estuary metagenome	87743	0.00227938
ERR1942695	estuary metagenome	91586	0.00218374
ERR1942634	estuary metagenome	53158	0.00188118
ERR1942654	estuary metagenome	54389	0.00183861
ERR1942605	estuary metagenome	168114	0.0017845
ERR1942565	estuary metagenome	59288	0.00168668
ERR1942653	estuary metagenome	155729	0.00128428
ERR1942586	estuary metagenome	128979	0.00077532
ERR1942733	estuary metagenome	132150	0.000756716
ERR1942643	estuary metagenome	581479	0.000687901
ERR1942669	estuary metagenome	157417	0.000635255
ERR1942685	estuary metagenome	163769	0.000610616
ERR1942646	estuary metagenome	256158	0.000390384
ERR1942668	estuary metagenome	280089	0.000357029
ERR580988	hypersaline lake metagenome	13202	0.734737	32.84455 N 119.39780 E	Australia	0.02	-
SRR631011	hypersaline lake metagenome	6633	0.241218
SRR1560515	hypersaline lake metagenome	84789	0.238238
ERR440160	hypersaline lake metagenome	2395	0.0835073
SRR1519344	hypersaline lake metagenome	16093	0.0124278
SRR1519334	hypersaline lake metagenome	10041	0.00995917
ERR580986	hypersaline lake metagenome	12198	0.00819807
SRR1569028	hypersaline lake metagenome	147162	0.000679523
SRR8589836	marine sediment metagenome	49986	12.5415	22.783333 N 56.516667 W	Atlantic Ocean: Sargasso Sea	5600 m	-
ERR1716684	marine sediment metagenome	28699	2.23004	79.065100 N 4.181000 E	Atlantic Ocean	0-0.02	-
SRR8490013	marine sediment metagenome	86995	2.22197	41.145000 N 2.892500 E	Spain: Blanes Open Slope	1500m	-
ERR1716665	marine sediment metagenome	53875	2.19211	79.065100 N 4.181000 E	Atlantic Ocean	0-0.02	-
ERR1716666	marine sediment metagenome	45181	2.18012	79.065100 N 4.181000 E	Atlantic Ocean	0-0.02	-
ERR1716667	marine sediment metagenome	170269	2.12017	79.065100 N 4.181000 E	Atlantic Ocean	0-0.02	-
ERR3277891	marine sediment metagenome	573	2.09424	36.613683 N 122.435142 W	Pacific Ocean	0-0.03	-
SRR1237882	marine sediment metagenome	14883	2.01572	52.011 S 10.011 E	Southern Ocean	3760	-
ERR2172185	marine sediment metagenome	33197	1.91885	82.87683 N 109.8625 E	Central Arctic Ocean/Eurasian basin	0-0.01	-
SRR6173806	marine sediment metagenome	135447	1.89447	28.9164 N 87.6691 W	USA:Gulf of Mexico	2.5	-1841
SRR3144717	marine sediment metagenome	5959	1.87951	62.265 S 56.8895 W	Southern Ocean	5 cm	-1479 m
ERR1716683	marine sediment metagenome	62147	1.86976	79.065100 N 4.181000 E	Atlantic Ocean	0-0.02	-
ERR1716713	marine sediment metagenome	115306	1.86113	79.065100 N 4.181000 E	Atlantic Ocean	0-0.02	-
SRR8490001	marine sediment metagenome	87143	1.85098	41.145000 N 2.892500 E	Spain: Blanes Open Slope	1500m	-
SRR6171630	marine sediment metagenome	132653	1.82883	28.6365 N 87.8685 W	USA:Gulf of Mexico	2.5	-2290
ERR1716709	marine sediment metagenome	165818	1.82851	79.065100 N 4.181000 E	Atlantic Ocean	0-0.02	-
SRR8490022	marine sediment metagenome	99206	1.82146	41.145000 N 2.892500 E	Spain: Blanes Open Slope	1500m	-
ERR1716682	marine sediment metagenome	33148	1.78291	79.065100 N 4.181000 E	Atlantic Ocean	0-0.02	-
SRR6171631	marine sediment metagenome	115620	1.77478	28.6365 N 87.8685 W	USA:Gulf of Mexico	1.5	-2290
ERR1716668	marine sediment metagenome	16072	1.70483	79.065100 N 4.181000 E	Atlantic Ocean	0-0.02	-
SRR6173765	marine sediment metagenome	125404	1.66023	28.9164 N 87.6691 W	USA:Gulf of Mexico	3.5	-1841
SRR8490021	marine sediment metagenome	87458	1.63964	41.145000 N 2.892500 E	Spain: Blanes Open Slope	1500m	-
SRR6173716	marine sediment metagenome	168160	1.63535	28.6365 N 87.8685 W	USA:Gulf of Mexico	0.5	-2290
SRR6171752	marine sediment metagenome	119694	1.63417	29.0003 N 87.5074 W	USA:Gulf of Mexico	2.5	-1732
SRR1559248	marine sediment metagenome	53718	1.62702	34 N 121 E	China: Yellow Sea	17.6m	-
SRR6171632	marine sediment metagenome	143237	1.6155	28.6365 N 87.8685 W	USA:Gulf of Mexico	0.5	-2290
SRR6173805	marine sediment metagenome	101155	1.58272	28.9164 N 87.6691 W	USA:Gulf of Mexico	1.5	-1841
SRR6171823	marine sediment metagenome	175987	1.57966	28.9401 N 87.5824 W	USA:Gulf of Mexico	2.5	-1850
SRR6173685	marine sediment metagenome	98644	1.57029	28.6365 N 87.8685 W	USA:Gulf of Mexico	1.5	-2290
SRR6173756	marine sediment metagenome	102530	1.56344	28.9164 N 87.6691 W	USA:Gulf of Mexico	2.5	-1841
SRR6173768	marine sediment metagenome	99890	1.56272	28.9164 N 87.6691 W	USA:Gulf of Mexico	2.5	-1841
SRR6173553	marine sediment metagenome	101792	1.56004	28.9164 N 87.6691 W	USA:Gulf of Mexico	1.5	-1841
SRR6171687	marine sediment metagenome	164077	1.55902	28.9401 N 87.5824 W	USA:Gulf of Mexico	2.5	-1850
DRR012971	marine sediment metagenome	10087	1.55646	-	-	-	-
ERR1716669	marine sediment metagenome	103256	1.52727	79.065100 N 4.181000 E	Atlantic Ocean	0-0.02	-
SRR6171751	marine sediment metagenome	106414	1.51578	29.0003 N 87.5074 W	USA:Gulf of Mexico	1.5	-1732
SRR6173743	marine sediment metagenome	94150	1.50611	29.122783 N 87.867733 W	USA:Gulf of Mexico	0.5	-1100
SRR3144731	marine sediment metagenome	2400	1.5	62.0375 S 60.18867 W	Southern Ocean	1 cm	-500 m
SRR6173758	marine sediment metagenome	94363	1.49635	28.9164 N 87.6691 W	USA:Gulf of Mexico	0.5	-1841
SRR6171662	marine sediment metagenome	116750	1.49465	29.0003 N 87.5074 W	USA:Gulf of Mexico	2.5	-1732
SRR6171596	marine sediment metagenome	123951	1.49253	29.25581 N 87.73238 W	USA:Gulf of Mexico	0.5	-495
SRR6173718	marine sediment metagenome	121322	1.49107	28.6365 N 87.8685 W	USA:Gulf of Mexico	2.5	-2290
SRR6171669	marine sediment metagenome	99873	1.47888	29.0003 N 87.5074 W	USA:Gulf of Mexico	1.5	-1732
SRR1237896	marine sediment metagenome	18570	1.4755	51.268 S 12.618 W	Southern Ocean	4114	-
SRR8490011	marine sediment metagenome	150084	1.47318	41.145000 N 2.892500 E	Spain: Blanes Open Slope	1500m	-
SRR6173757	marine sediment metagenome	101055	1.47148	28.9164 N 87.6691 W	USA:Gulf of Mexico	1.5	-1841
SRR6172211	marine sediment metagenome	81250	1.46585	29.122783 N 87.867733 W	USA:Gulf of Mexico	0.5	-1100
SRR6173683	marine sediment metagenome	108470	1.46308	28.9164 N 87.6691 W	USA:Gulf of Mexico	1.5	-1841
SRR6173651	marine sediment metagenome	91197	1.46277	29.1227 N 87.266217 W	USA:Gulf of Mexico	2.5	-1146
SRR3144732	marine sediment metagenome	4569	1.44452	62.0375 S 60.18867 W	Southern Ocean	1 cm	-500 m
SRR6171712	marine sediment metagenome	92486	1.43914	28.9401 N 87.5824 W	USA:Gulf of Mexico	2.5	-1850
SRR6171744	marine sediment metagenome	98192	1.42985	29.0003 N 87.5074 W	USA:Gulf of Mexico	0.5	-1732
SRR6173767	marine sediment metagenome	97267	1.42906	29.122783 N 87.867733 W	USA:Gulf of Mexico	0.5	-1100
SRR6173712	marine sediment metagenome	131233	1.42647	28.6365 N 87.8685 W	USA:Gulf of Mexico	4.5	-2290
SRR6173634	marine sediment metagenome	113240	1.42617	28.6365 N 87.8685 W	USA:Gulf of Mexico	2.5	-2290
ERR1716670	marine sediment metagenome	85009	1.4222	79.065100 N 4.181000 E	Atlantic Ocean	0-0.02	-
SRR6171644	marine sediment metagenome	100230	1.41973	28.99 N 88.0455 W	USA:Gulf of Mexico	0.5	-1130
SRR6171686	marine sediment metagenome	103280	1.41944	28.9761 N 87.8683 W	USA:Gulf of Mexico	0.5	-1500
SRR6171791	marine sediment metagenome	108153	1.41744	29.0003 N 87.5074 W	USA:Gulf of Mexico	2.5	-1732
SRR6171783	marine sediment metagenome	135673	1.41738	29.0003 N 87.5074 W	USA:Gulf of Mexico	1.5	-1732
SRR6173673	marine sediment metagenome	112485	1.41263	28.9164 N 87.6691 W	USA:Gulf of Mexico	3.5	-1841
SRR6173769	marine sediment metagenome	107841	1.41134	28.9164 N 87.6691 W	USA:Gulf of Mexico	3.5	-1841
SRR6171658	marine sediment metagenome	89365	1.40883	28.9761 N 87.8683 W	USA:Gulf of Mexico	1.5	-1500
SRR6171820	marine sediment metagenome	201329	1.40268	28.9401 N 87.5824 W	USA:Gulf of Mexico	1.5	-1850
SRR6173513	marine sediment metagenome	128637	1.40006	28.9164 N 87.6691 W	USA:Gulf of Mexico	2.5	-1841
SRR6171624	marine sediment metagenome	132387	1.38835	28.9401 N 87.5824 W	USA:Gulf of Mexico	3.5	-1850
SRR6171688	marine sediment metagenome	178788	1.38376	28.9401 N 87.5824 W	USA:Gulf of Mexico	3.5	-1850
SRR6171698	marine sediment metagenome	149552	1.37945	28.9401 N 87.5824 W	USA:Gulf of Mexico	1.5	-1850
SRR6173770	marine sediment metagenome	95474	1.37943	28.9164 N 87.6691 W	USA:Gulf of Mexico	4.5	-1841
SRR6172217	marine sediment metagenome	24587	1.37471	22.41024 N 91.77803 W	Mexico:Gulf of Mexico	4	-1326
SRR6172246	marine sediment metagenome	65334	1.37141	29.25581 N 87.73238 W	USA:Gulf of Mexico	0.5	-495
SRR8361121	marine sediment metagenome	10902	1.36672	26.73 N 86.86 W	USA: Gulf of Mexico	2981 m	-
SRR6171749	marine sediment metagenome	120439	1.36335	29.0003 N 87.5074 W	USA:Gulf of Mexico	3.5	-1732
SRR6171647	marine sediment metagenome	124972	1.3611	28.9401 N 87.5824 W	USA:Gulf of Mexico	1.5	-1850
SRR7521303	marine sediment metagenome	19900	1.35678	-	USA: Gulf of Mexico	2	-800
SRR8489989	marine sediment metagenome	117712	1.355	41.145000 N 2.892500 E	Spain: Blanes Open Slope	1500m	-
SRR6171825	marine sediment metagenome	130662	1.34928	28.9401 N 87.5824 W	USA:Gulf of Mexico	0.5	-1850
SRR6173749	marine sediment metagenome	94465	1.34865	28.9164 N 87.6691 W	USA:Gulf of Mexico	1.5	-1841
SRR6171760	marine sediment metagenome	88932	1.33923	29.0003 N 87.5074 W	USA:Gulf of Mexico	0.5	-1732
SRR6171645	marine sediment metagenome	167187	1.33862	28.9401 N 87.5824 W	USA:Gulf of Mexico	3.5	-1850
SRR6172213	marine sediment metagenome	13262	1.33464	22.41024 N 91.77803 W	Mexico:Gulf of Mexico	7	-1326
SRR6173561	marine sediment metagenome	99699	1.33301	28.9164 N 87.6691 W	USA:Gulf of Mexico	3.5	-1841
SRR6171648	marine sediment metagenome	138249	1.32876	28.9401 N 87.5824 W	USA:Gulf of Mexico	0.5	-1850
SRR6172081	marine sediment metagenome	17096	1.3278	20.00893 N 92.38654 W	Mexico:Gulf of Mexico	3	-1240
SRR6173788	marine sediment metagenome	104543	1.32481	28.99 N 88.0455 W	USA:Gulf of Mexico	1.5	-1130
SRR8489996	marine sediment metagenome	116976	1.31822	41.145000 N 2.892500 E	Spain: Blanes Open Slope	1500m	-
SRR8489998	marine sediment metagenome	89469	1.31777	41.145000 N 2.892500 E	Spain: Blanes Open Slope	1500m	-
SRR6173514	marine sediment metagenome	119032	1.31393	28.9164 N 87.6691 W	USA:Gulf of Mexico	3.5	-1841
SRR6173670	marine sediment metagenome	67684	1.31198	29.043 N 87.2824 W	USA:Gulf of Mexico	0.5	-1180
SRR6173589	marine sediment metagenome	96649	1.30989	29.1227 N 87.266217 W	USA:Gulf of Mexico	0.5	-1146
SRR6171708	marine sediment metagenome	99600	1.30422	28.9164 N 87.6691 W	USA:Gulf of Mexico	0.5	-1841
SRR6173562	marine sediment metagenome	101814	1.30336	28.9164 N 87.6691 W	USA:Gulf of Mexico	2.5	-1841
SRR8361154	marine sediment metagenome	14621	1.29266	28.3 N 87.31 W	USA: Gulf of Mexico	2583 m	-
SRR6171629	marine sediment metagenome	141926	1.29222	28.6365 N 87.8685 W	USA:Gulf of Mexico	3.5	-2290
SRR8361115	marine sediment metagenome	12076	1.29182	27.71 N 87.1 W	USA: Gulf of Mexico	3000 m	-
SRR6171627	marine sediment metagenome	96233	1.28542	28.6365 N 87.8685 W	USA:Gulf of Mexico	0.5	-2290
SRR3144705	marine sediment metagenome	9655	1.27395	61.11383 S 56.35983 W	Southern Ocean	5 cm	-1185 m
SRR6173717	marine sediment metagenome	81037	1.27349	28.6365 N 87.8685 W	USA:Gulf of Mexico	1.5	-2290
SRR6171637	marine sediment metagenome	101410	1.26911	29.2976 N 86.9968 W	USA:Gulf of Mexico	0.5	-845
SRR6171705	marine sediment metagenome	85047	1.26871	28.9401 N 87.5824 W	USA:Gulf of Mexico	1.5	-1850
SRR6171736	marine sediment metagenome	184867	1.26848	28.9401 N 87.5824 W	USA:Gulf of Mexico	4.5	-1850
SRR6171663	marine sediment metagenome	126730	1.26253	29.0003 N 87.5074 W	USA:Gulf of Mexico	3.5	-1732
SRR8490015	marine sediment metagenome	118128	1.25542	41.460278 N 2.872075 E	Spain: Blanes Canyon	1500m	-
SRR6173627	marine sediment metagenome	118761	1.24873	28.6365 N 87.8685 W	USA:Gulf of Mexico	5.5	-2290
SRR6173633	marine sediment metagenome	109703	1.22877	28.6365 N 87.8685 W	USA:Gulf of Mexico	3.5	-2290
SRR6173791	marine sediment metagenome	112422	1.22752	28.99 N 88.0455 W	USA:Gulf of Mexico	0.5	-1130
SRR8490012	marine sediment metagenome	147863	1.22411	41.145000 N 2.892500 E	Spain: Blanes Open Slope	1500m	-
SRR8489999	marine sediment metagenome	141406	1.21918	41.145000 N 2.892500 E	Spain: Blanes Open Slope	1500m	-
SRR6171988	marine sediment metagenome	12039	1.21273	28.6365 N 87.8685 W	USA:Gulf of Mexico	0.6	-2290
SRR1237890	marine sediment metagenome	2810	1.20996	51.987 S 12.036 W	Southern Ocean	3969	-
SRR6171697	marine sediment metagenome	114047	1.20915	28.9401 N 87.5824 W	USA:Gulf of Mexico	0.5	-1850
SRR6171668	marine sediment metagenome	101238	1.20804	29.0003 N 87.5074 W	USA:Gulf of Mexico	0.5	-1732
SRR6173665	marine sediment metagenome	70512	1.20547	29.043 N 87.2824 W	USA:Gulf of Mexico	3.5	-1180
SRR6171824	marine sediment metagenome	126406	1.20406	28.9401 N 87.5824 W	USA:Gulf of Mexico	1.5	-1850
SRR6173654	marine sediment metagenome	74756	1.20392	29.1227 N 87.266217 W	USA:Gulf of Mexico	1.5	-1146
SRR6172102	marine sediment metagenome	16634	1.19634	22.41024 N 91.77803 W	Mexico:Gulf of Mexico	6	-1326
SRR8361236	marine sediment metagenome	10284	1.19603	27.39 N 87.71 W	USA: Gulf of Mexico	2762 m	-
SRR6171685	marine sediment metagenome	85510	1.18583	28.9761 N 87.8683 W	USA:Gulf of Mexico	1.5	-1500
SRR6172167	marine sediment metagenome	11345	1.18114	20.00893 N 92.38654 W	Mexico:Gulf of Mexico	1	-1240
SRR6171670	marine sediment metagenome	94849	1.17028	28.99 N 88.0455 W	USA:Gulf of Mexico	1.5	-1130
SRR3144739	marine sediment metagenome	5902	1.1691	61.11383 S 56.35983 W	Southern Ocean	15 cm	-1185 m
SRR6171873	marine sediment metagenome	114316	1.16169	29.25581 N 87.73238 W	USA:Gulf of Mexico	0.5	-495
SRR6171711	marine sediment metagenome	97629	1.15744	28.9401 N 87.5824 W	USA:Gulf of Mexico	3.5	-1850
SRR8361167	marine sediment metagenome	10473	1.15535	26.67 N 87.46 W	USA: Gulf of Mexico	2786 m	-
SRR2983135	marine sediment metagenome	1735	1.15274	35.561833 N 9.507333 W	Atlantic Ocean: Gulf of Cadiz	3938.5 m	-
SRR8490006	marine sediment metagenome	102154	1.14729	41.460278 N 2.872075 E	Spain: Blanes Canyon	1500m	-
SRR6172237	marine sediment metagenome	5056	1.14715	20.00893 N 92.38654 W	Mexico:Gulf of Mexico	2	-1240
SRR8361139	marine sediment metagenome	18950	1.14512	27.84 N 86 W	USA: Gulf of Mexico	2977 m	-
SRR6173667	marine sediment metagenome	79662	1.14358	29.043 N 87.2824 W	USA:Gulf of Mexico	1.5	-1180
SRR3144704	marine sediment metagenome	11201	1.14276	61.11383 S 56.35983 W	Southern Ocean	1 cm	-1185 m
SRR6173711	marine sediment metagenome	131016	1.14032	28.6365 N 87.8685 W	USA:Gulf of Mexico	3.5	-2290
SRR6171793	marine sediment metagenome	119625	1.13939	28.9401 N 87.5824 W	USA:Gulf of Mexico	3.5	-1850
SRR6172145	marine sediment metagenome	20727	1.13379	22.41024 N 91.77803 W	Mexico:Gulf of Mexico	3	-1326
SRR6171867	marine sediment metagenome	90937	1.13375	28.9761 N 87.8683 W	USA:Gulf of Mexico	1.5	-1500
SRR6173576	marine sediment metagenome	95104	1.12088	29.043 N 87.2824 W	USA:Gulf of Mexico	3.5	-1180
SRR6171862	marine sediment metagenome	91147	1.12017	28.9761 N 87.8683 W	USA:Gulf of Mexico	0.5	-1500
SRR6173604	marine sediment metagenome	83318	1.11861	28.9164 N 87.6691 W	USA:Gulf of Mexico	0.5	-1841
SRR8361198	marine sediment metagenome	22910	1.11742	25.38 N 84.63 W	USA: Gulf of Mexico	1581 m	-
SRR8490002	marine sediment metagenome	109825	1.10995	41.145000 N 2.892500 E	Spain: Blanes Open Slope	1500m	-
SRR6171706	marine sediment metagenome	108834	1.10168	28.9401 N 87.5824 W	USA:Gulf of Mexico	0.5	-1850
SRR7521306	marine sediment metagenome	21454	1.10003	-	USA: Gulf of Mexico	4	-1500
SRR6173554	marine sediment metagenome	93928	1.09339	28.9164 N 87.6691 W	USA:Gulf of Mexico	0.5	-1841
SRR6171591	marine sediment metagenome	89434	1.08683	28.9761 N 87.8683 W	USA:Gulf of Mexico	0.5	-1500
SRR6172189	marine sediment metagenome	8053	1.08034	22.41024 N 91.77803 W	Mexico:Gulf of Mexico	5	-1326
SRR6173570	marine sediment metagenome	77126	1.07486	29.043 N 87.2824 W	USA:Gulf of Mexico	1.5	-1180
SRR6171900	marine sediment metagenome	22860	1.07174	28.9761 N 87.8683 W	USA:Gulf of Mexico	2	-1500
SRR6173525	marine sediment metagenome	90837	1.06565	29.043 N 87.2824 W	USA:Gulf of Mexico	1.5	-1180
SRR6171889	marine sediment metagenome	20792	1.06291	28.6365 N 87.8685 W	USA:Gulf of Mexico	1	-2290
SRR6173766	marine sediment metagenome	80871	1.06219	29.122783 N 87.867733 W	USA:Gulf of Mexico	1.5	-1100
SRR6172159	marine sediment metagenome	15015	1.05894	20.00893 N 92.38654 W	Mexico:Gulf of Mexico	0	-1240
SRR6172129	marine sediment metagenome	12186	1.05859	20.00893 N 92.38654 W	Mexico:Gulf of Mexico	4	-1240
SRR8490009	marine sediment metagenome	89347	1.05096	41.460278 N 2.872075 E	Spain: Blanes Canyon	1500m	-
SRR6173603	marine sediment metagenome	78393	1.04091	29.122783 N 87.867733 W	USA:Gulf of Mexico	1.5	-1100
SRR2827648	marine sediment metagenome	151446	1.03469	62.53536 S 59.08836 W	Antarctica	-	-
SRR6173586	marine sediment metagenome	96367	1.03459	28.9164 N 87.6691 W	USA:Gulf of Mexico	0.5	-1841
SRR6173668	marine sediment metagenome	81657	1.03237	29.043 N 87.2824 W	USA:Gulf of Mexico	2.5	-1180
SRR8361264	marine sediment metagenome	10420	1.02687	27.03 N 87.15 W	USA: Gulf of Mexico	2895 m	-
SRR6172172	marine sediment metagenome	23792	1.02135	22.41024 N 91.77803 W	Mexico:Gulf of Mexico	1	-1326
SRR6173713	marine sediment metagenome	96255	1.02125	28.6365 N 87.8685 W	USA:Gulf of Mexico	5.5	-2290
SRR6173652	marine sediment metagenome	86103	1.02087	29.1227 N 87.266217 W	USA:Gulf of Mexico	3.5	-1146
SRR8361168	marine sediment metagenome	10992	1.01892	26.6 N 85.47 W	USA: Gulf of Mexico	3254 m	-
SRR8361109	marine sediment metagenome	35015	1.01671	26.82 N 85.35 W	USA: Gulf of Mexico	3261 m	-
SRR6173610	marine sediment metagenome	77266	1.01338	28.99 N 88.0455 W	USA:Gulf of Mexico	0.5	-1130
SRR6171919	marine sediment metagenome	17097	1.01187	28.6365 N 87.8685 W	USA:Gulf of Mexico	3	-2290
SRR6171891	marine sediment metagenome	19846	1.00776	28.9761 N 87.8683 W	USA:Gulf of Mexico	1	-1500
DRR060139	marine sediment metagenome	33458	1.00723	30.40 N 121.35 E	China:Zhejiang, Ningbo	0-5cm	-9
SRR1559255	marine sediment metagenome	35785	1.00601	36 N 121 E	China: Yellow Sea	33.8m	-
SRR6173764	marine sediment metagenome	109414	1.00536	28.9164 N 87.6691 W	USA:Gulf of Mexico	4.5	-1841
SRR6173648	marine sediment metagenome	67104	1.00441	29.043 N 87.2824 W	USA:Gulf of Mexico	0.5	-1180
SRR6173628	marine sediment metagenome	132998	0.997759	28.6365 N 87.8685 W	USA:Gulf of Mexico	4.5	-2290
SRR6173674	marine sediment metagenome	119096	0.996675	28.9164 N 87.6691 W	USA:Gulf of Mexico	4.5	-1841
SRR6172049	marine sediment metagenome	19426	0.993514	22.41024 N 91.77803 W	Mexico:Gulf of Mexico	0	-1326
SRR7521313	marine sediment metagenome	20684	0.991104	-	USA: Gulf of Mexico	2	-600
SRR6173653	marine sediment metagenome	94311	0.983979	29.1227 N 87.266217 W	USA:Gulf of Mexico	0.5	-1146
SRR6173645	marine sediment metagenome	82343	0.980047	29.1227 N 87.266217 W	USA:Gulf of Mexico	0.5	-1146
SRR6171654	marine sediment metagenome	152733	0.976868	28.9401 N 87.5824 W	USA:Gulf of Mexico	4.5	-1850
SRR6171984	marine sediment metagenome	18539	0.97632	28.6365 N 87.8685 W	USA:Gulf of Mexico	0.2	-2290
SRR8361193	marine sediment metagenome	95701	0.972822	27.25 N 86.19 W	USA: Gulf of Mexico	3187 m	-
SRR6173511	marine sediment metagenome	101383	0.97255	28.9164 N 87.6691 W	USA:Gulf of Mexico	4.5	-1841
SRR6171897	marine sediment metagenome	23194	0.970078	29.1227 N 87.266217 W	USA:Gulf of Mexico	1	-1146
SRR1351542	marine sediment metagenome	15133	0.964779	21.3455333 N 38.0839833 E	Saudi Arabia: Atlantis II Deep, Red Sea	2168	1.43 m below sea bed
SRR6171906	marine sediment metagenome	14218	0.963567	28.6365 N 87.8685 W	USA:Gulf of Mexico	2	-2290
SRR6172266	marine sediment metagenome	30321	0.963029	28.9761 N 87.8683 W	USA:Gulf of Mexico	0.2	-1500
SRR8490014	marine sediment metagenome	73473	0.962258	41.145000 N 2.892500 E	Spain: Blanes Open Slope	1500m	-
SRR6173643	marine sediment metagenome	103208	0.95729	29.3336 N 87.0502 W	USA:Gulf of Mexico	1.5	-670
SRR8489993	marine sediment metagenome	104143	0.956377	41.145000 N 2.892500 E	Spain: Blanes Open Slope	1500m	-
SRR6173564	marine sediment metagenome	111991	0.952755	28.9164 N 87.6691 W	USA:Gulf of Mexico	4.5	-1841
SRR8361250	marine sediment metagenome	26992	0.952134	26.56 N 87.76 W	USA: Gulf of Mexico	2705 m	-
SRR6172137	marine sediment metagenome	19130	0.951385	19.44414 N 93.88871 W	Mexico:Gulf of Mexico	3	-1010
SRR8490003	marine sediment metagenome	106082	0.949266	41.460278 N 2.872075 E	Spain: Blanes Canyon	1500m	-
SRR2827643	marine sediment metagenome	498199	0.947413	73.29565 S 129.5568 W	Antarctica	-	-
SRR8361105	marine sediment metagenome	25358	0.946447	26.6 N 87.35 W	USA: Gulf of Mexico	2841 m	-
SRR6172165	marine sediment metagenome	29417	0.941632	19.43068 N 93.09497 W	Mexico:Gulf of Mexico	0	-583
SRR6173721	marine sediment metagenome	86925	0.941041	29.043 N 87.2824 W	USA:Gulf of Mexico	2.5	-1180
SRR8361160	marine sediment metagenome	25774	0.938931	26.59 N 86.99 W	USA: Gulf of Mexico	2914 m	-
SRR7521311	marine sediment metagenome	26751	0.938283	-	USA: Gulf of Mexico	2	-1200
SRR8489988	marine sediment metagenome	134059	0.930933	41.145000 N 2.892500 E	Spain: Blanes Open Slope	1500m	-
SRR6171917	marine sediment metagenome	22502	0.928806	28.9761 N 87.8683 W	USA:Gulf of Mexico	3	-1500
SRR6173590	marine sediment metagenome	93165	0.926314	29.1227 N 87.266217 W	USA:Gulf of Mexico	1.5	-1146
SRR8361269	marine sediment metagenome	9427	0.922881	27.78 N 86.01 W	USA: Gulf of Mexico	3195 m	-
SRR6173644	marine sediment metagenome	113844	0.920558	29.3336 N 87.0502 W	USA:Gulf of Mexico	0.5	-670
SRR6171628	marine sediment metagenome	117651	0.912869	28.6365 N 87.8685 W	USA:Gulf of Mexico	4.5	-2290
SRR6173802	marine sediment metagenome	77342	0.910243	29.1227 N 87.266217 W	USA:Gulf of Mexico	1.5	-1146
SRR6171965	marine sediment metagenome	25741	0.909056	28.6365 N 87.8685 W	USA:Gulf of Mexico	0	-2290
SRR1295391	marine sediment metagenome	33116	0.908926	72.003 N 14.732 E	-	-	-
SRR6172024	marine sediment metagenome	25213	0.908262	19.44414 N 93.88871 W	Mexico:Gulf of Mexico	2	-1010
SRR8361153	marine sediment metagenome	13660	0.90776	28.27 N 87.2 W	USA: Gulf of Mexico	2676 m	-
SRR6172048	marine sediment metagenome	19171	0.907621	19.44414 N 93.88871 W	Mexico:Gulf of Mexico	0	-1010
SRR6173593	marine sediment metagenome	77667	0.894846	29.1227 N 87.266217 W	USA:Gulf of Mexico	3.5	-1146
SRR6173719	marine sediment metagenome	57277	0.892156	29.043 N 87.2824 W	USA:Gulf of Mexico	0.5	-1180
SRR6171890	marine sediment metagenome	28813	0.891958	29.1227 N 87.266217 W	USA:Gulf of Mexico	1	-1146
SRR6173714	marine sediment metagenome	111798	0.891787	28.6365 N 87.8685 W	USA:Gulf of Mexico	6.5	-2290
SRR6172162	marine sediment metagenome	23103	0.891659	19.45996 N 94.58494 W	Mexico:Gulf of Mexico	0	-1440
SRR7521307	marine sediment metagenome	24074	0.888926	-	USA: Gulf of Mexico	2	-1500
SRR6172272	marine sediment metagenome	5514	0.888647	22.41024 N 91.77803 W	Mexico:Gulf of Mexico	8	-1326
SRR6172169	marine sediment metagenome	20509	0.887415	19.44414 N 93.88871 W	Mexico:Gulf of Mexico	1	-1010
SRR6172233	marine sediment metagenome	17453	0.87664	28.9761 N 87.8683 W	USA:Gulf of Mexico	0.6	-1500
SRR1237906	marine sediment metagenome	1942	0.875386	53.815 S 52.358 W	Southern Ocean	340	-
SRR8490010	marine sediment metagenome	89473	0.875124	41.460278 N 2.872075 E	Spain: Blanes Canyon	1500m	-
SRR6171735	marine sediment metagenome	178524	0.869351	28.9401 N 87.5824 W	USA:Gulf of Mexico	5.5	-1850
SRR6171834	marine sediment metagenome	98107	0.859266	29.25581 N 87.73238 W	USA:Gulf of Mexico	1.5	-495
SRR8361209	marine sediment metagenome	54695	0.855654	27.72 N 86.54 W	USA: Gulf of Mexico	2999 m	-
SRR8361338	marine sediment metagenome	22937	0.854515	26.66 N 85.4 W	USA: Gulf of Mexico	3265 m	-
SRR8489997	marine sediment metagenome	118508	0.851419	41.145000 N 2.892500 E	Spain: Blanes Open Slope	1500m	-
ERR1716671	marine sediment metagenome	89104	0.847324	79.065100 N 4.181000 E	Atlantic Ocean	0-0.02	-
SRR2827632	marine sediment metagenome	760524	0.846259	73.158249 S 129.26919 W	Antarctica	-	-
SRR8490020	marine sediment metagenome	82482	0.845033	41.460278 N 2.872075 E	Spain: Blanes Canyon	1500m	-
SRR6171982	marine sediment metagenome	22824	0.84122	28.9761 N 87.8683 W	USA:Gulf of Mexico	0.6	-1500
SRR8361191	marine sediment metagenome	14675	0.83816	26.99 N 86.77 W	USA: Gulf of Mexico	2982 m	-
SRR6173596	marine sediment metagenome	103624	0.829924	29.1227 N 87.266217 W	USA:Gulf of Mexico	5.5	-1146
SRR6172228	marine sediment metagenome	29282	0.829861	28.220867 N 89.0695 W	USA:Gulf of Mexico	0.2	-1192
SRR8489995	marine sediment metagenome	88451	0.829838	41.145000 N 2.892500 E	Spain: Blanes Open Slope	1500m	-
SRR6173659	marine sediment metagenome	64847	0.820393	29.1227 N 87.266217 W	USA:Gulf of Mexico	4.5	-1146
SRR6171922	marine sediment metagenome	20154	0.818696	28.6365 N 87.8685 W	USA:Gulf of Mexico	4	-2290
DRR060150	marine sediment metagenome	61869	0.816241	29.35 N 122.25 E	China:Zhejiang, Ningbo	0-5cm	-12
DRR060143	marine sediment metagenome	33343	0.815763	29.11 N 121.64 E	China:Zhejiang, Ningbo	0-5cm	-18
SRR8361339	marine sediment metagenome	13138	0.814431	26.49 N 86.68 W	USA: Gulf of Mexico	3062 m	-
SRR6172110	marine sediment metagenome	34273	0.814052	28.9761 N 87.8683 W	USA:Gulf of Mexico	0	-1500
SRR6171695	marine sediment metagenome	179652	0.812126	28.9401 N 87.5824 W	USA:Gulf of Mexico	4.5	-1850
SRR6171901	marine sediment metagenome	18247	0.811092	29.1227 N 87.266217 W	USA:Gulf of Mexico	2	-1146
SRR3096256	marine sediment metagenome	2854	0.805886	61.0575 S 56.04317 W	Southern Ocean	1 cm	-555 m
SRR8361244	marine sediment metagenome	13816	0.803416	28.48 N 87.11 W	USA: Gulf of Mexico	1003 m	-
SRR6171750	marine sediment metagenome	125001	0.803194	29.0003 N 87.5074 W	USA:Gulf of Mexico	4.5	-1732
SRR8361184	marine sediment metagenome	24323	0.80171	27.52 N 86.18 W	USA: Gulf of Mexico	3130 m	-
SRR6173662	marine sediment metagenome	102353	0.790402	28.9164 N 87.6691 W	USA:Gulf of Mexico	5.5	-1841
SRR7521312	marine sediment metagenome	28167	0.788156	-	USA: Gulf of Mexico	4	-600
SRR6173649	marine sediment metagenome	80868	0.783994	29.1227 N 87.266217 W	USA:Gulf of Mexico	7.5	-1146
SRR1237907	marine sediment metagenome	15190	0.78341	53.815 S 52.358 W	Southern Ocean	340	-
SRR1559234	marine sediment metagenome	101902	0.783105	31 N 126 E	China: East China Sea	70m	-
SRR8361213	marine sediment metagenome	9076	0.782283	25.34 N 84.8 W	USA: Gulf of Mexico	3347 m	-
SRR8361246	marine sediment metagenome	10143	0.778862	28.26 N 87.17 W	USA: Gulf of Mexico	2703 m	-
SRR6171895	marine sediment metagenome	15376	0.773933	29.1227 N 87.266217 W	USA:Gulf of Mexico	0.6	-1146
SRR6173608	marine sediment metagenome	77166	0.773657	28.99 N 88.0455 W	USA:Gulf of Mexico	9.5	-1130
SRR6172180	marine sediment metagenome	34307	0.772437	28.220867 N 89.0695 W	USA:Gulf of Mexico	2	-1192
SRR6171868	marine sediment metagenome	193366	0.770559	28.9761 N 87.8683 W	USA:Gulf of Mexico	2.5	-1500
DRR060148	marine sediment metagenome	33656	0.769551	29.42 N 122.22 E	China:Zhejiang, Ningbo	0-5cm	-10
SRR6172083	marine sediment metagenome	27179	0.768976	19.43068 N 93.09497 W	Mexico:Gulf of Mexico	2	-583
SRR8361120	marine sediment metagenome	6377	0.768386	27.74 N 87.42 W	USA: Gulf of Mexico	2876 m	-
SRR1559243	marine sediment metagenome	47047	0.765192	27 N 122 E	China: East China Sea	81m	-
SRR6173675	marine sediment metagenome	113377	0.764705	28.9164 N 87.6691 W	USA:Gulf of Mexico	5.5	-1841
SRR8361163	marine sediment metagenome	20156	0.76404	26.78 N 86.96 W	USA: Gulf of Mexico	2917 m	-
SRR8361267	marine sediment metagenome	50272	0.761856	27.06 N 86.83 W	USA: Gulf of Mexico	2994 m	-
SRR6172142	marine sediment metagenome	12223	0.760861	22.41024 N 91.77803 W	Mexico:Gulf of Mexico	2	-1326
SRR2827638	marine sediment metagenome	705987	0.759787	76.550233 S 170.000431 E	Antarctica	-	-
SRR6172203	marine sediment metagenome	31431	0.757214	28.220867 N 89.0695 W	USA:Gulf of Mexico	1	-1192
SRR6172225	marine sediment metagenome	29778	0.755591	28.220867 N 89.0695 W	USA:Gulf of Mexico	0.6	-1192
SRR6171981	marine sediment metagenome	18063	0.75292	28.220867 N 89.0695 W	USA:Gulf of Mexico	0.2	-1192
SRR1557181	marine sediment metagenome	67122	0.749382	32 N 125 E	China: East China Sea	55.2m	-
SRR6172206	marine sediment metagenome	25764	0.749107	29.122783 N 87.867733 W	USA:Gulf of Mexico	0.6	-1100
SRR6171692	marine sediment metagenome	77119	0.748194	28.9761 N 87.8683 W	USA:Gulf of Mexico	2.5	-1500
ERR1716672	marine sediment metagenome	37141	0.745807	79.065100 N 4.181000 E	Atlantic Ocean	0-0.02	-
SRR8361253	marine sediment metagenome	26219	0.743735	26.55 N 87.12 W	USA: Gulf of Mexico	2946 m	-
SRR6171987	marine sediment metagenome	16585	0.741634	28.49416 N 89.77936 W	USA:Gulf of Mexico	0.2	-541
SRR2827644	marine sediment metagenome	802437	0.734762	75.198083 S 176.592676 W	Antarctica	-	-
SRR8361215	marine sediment metagenome	23480	0.732538	28.26 N 87.68 W	USA: Gulf of Mexico	2446 m	-
SRR6171892	marine sediment metagenome	20627	0.73205	28.220867 N 89.0695 W	USA:Gulf of Mexico	0.6	-1192
SRR8361123	marine sediment metagenome	8333	0.732029	27.47 N 87.7 W	USA: Gulf of Mexico	2757 m	-
SRR6172100	marine sediment metagenome	34854	0.728754	28.220867 N 89.0695 W	USA:Gulf of Mexico	0	-1192
SRR6172038	marine sediment metagenome	13877	0.727823	19.45996 N 94.58494 W	Mexico:Gulf of Mexico	6	-1440
DRR060147	marine sediment metagenome	61464	0.727255	29.42 N 122.34 E	China:Zhejiang, Ningbo	0-5cm	-17
SRR8490018	marine sediment metagenome	90780	0.727032	41.460278 N 2.872075 E	Spain: Blanes Canyon	1500m	-
DRR060169	marine sediment metagenome	34409	0.726554	29.90 N 122.49 E	China:Zhejiang, Ningbo	0-5cm	-16
SRR6171794	marine sediment metagenome	111743	0.723983	28.9401 N 87.5824 W	USA:Gulf of Mexico	4.5	-1850
SRR6171968	marine sediment metagenome	13705	0.722364	28.220867 N 89.0695 W	USA:Gulf of Mexico	0	-1192
SRR6171983	marine sediment metagenome	24664	0.7217	29.1227 N 87.266217 W	USA:Gulf of Mexico	0.6	-1146
SRR1559247	marine sediment metagenome	67976	0.720843	33 N 124 E	China: Yellow Sea	50m	-
DRR060145	marine sediment metagenome	20835	0.715143	28.97 N 121.83 E	China:Zhejiang, Ningbo	0-5cm	-12
SRR6171903	marine sediment metagenome	17924	0.714126	28.220867 N 89.0695 W	USA:Gulf of Mexico	1	-1192
SRR6172084	marine sediment metagenome	19798	0.712193	19.45996 N 94.58494 W	Mexico:Gulf of Mexico	2	-1440
SRR6173536	marine sediment metagenome	73944	0.70594	29.1227 N 87.266217 W	USA:Gulf of Mexico	4.5	-1146
SRR2827639	marine sediment metagenome	614608	0.70549	71.4234 S 91.4268 W	Antarctica	-	-
SRR6172185	marine sediment metagenome	31242	0.700979	29.1227 N 87.266217 W	USA:Gulf of Mexico	0.2	-1146
SRR6172200	marine sediment metagenome	28368	0.69797	29.122783 N 87.867733 W	USA:Gulf of Mexico	1	-1100
SRR8361336	marine sediment metagenome	10923	0.69578	27.67 N 87.6 W	USA: Gulf of Mexico	2728 m	-
SRR6172202	marine sediment metagenome	31068	0.695249	28.9761 N 87.8683 W	USA:Gulf of Mexico	1	-1500
SRR8490004	marine sediment metagenome	111268	0.69382	41.460278 N 2.872075 E	Spain: Blanes Canyon	1500m	-
SRR3144718	marine sediment metagenome	1447	0.691085	62.265 S 56.8895 W	Southern Ocean	5 cm	-1479 m
SRR8490017	marine sediment metagenome	91483	0.690839	41.460278 N 2.872075 E	Spain: Blanes Canyon	1500m	-
DRR060154	marine sediment metagenome	24327	0.690591	29.66 N 122.00 E	China:Zhejiang, Ningbo	0-5cm	-10
SRR8361272	marine sediment metagenome	10290	0.68999	28.13 N 86.9 W	USA: Gulf of Mexico	2865 m	-
SRR6173605	marine sediment metagenome	83418	0.6893	28.99 N 88.0455 W	USA:Gulf of Mexico	11	-1130
SRR6172232	marine sediment metagenome	21407	0.686691	28.35916 N 86.94426 W	USA:Gulf of Mexico	0.6	-972
SRR6171847	marine sediment metagenome	71166	0.681505	28.99 N 88.0455 W	USA:Gulf of Mexico	7.5	-1130
SRR8361186	marine sediment metagenome	36424	0.68087	27.43 N 87.41 W	USA: Gulf of Mexico	2914 m	-
SRR8489991	marine sediment metagenome	108652	0.680153	41.460278 N 2.872075 E	Spain: Blanes Canyon	1500m	-
SRR6171909	marine sediment metagenome	14870	0.67922	28.220867 N 89.0695 W	USA:Gulf of Mexico	2	-1192
SRR8489994	marine sediment metagenome	134493	0.678102	41.145000 N 2.892500 E	Spain: Blanes Open Slope	1500m	-
SRR1559244	marine sediment metagenome	25223	0.677953	27 N 121 E	China: East China Sea	61m	-
SRR1559256	marine sediment metagenome	51268	0.676835	36 N 122 E	China: Yellow Sea	44m	-
SRR6172242	marine sediment metagenome	20266	0.676009	19.45996 N 94.58494 W	Mexico:Gulf of Mexico	1	-1440
SRR8361303	marine sediment metagenome	16702	0.670578	27.33 N 85.78 W	USA: Gulf of Mexico	3218 m	-
SRR2546354	marine sediment metagenome	187351	0.670399	24.85 N 95.40999999 W	Mexico	-	-
SRR6171986	marine sediment metagenome	14628	0.669948	29.1227 N 87.266217 W	USA:Gulf of Mexico	0.2	-1146
SRR1559251	marine sediment metagenome	48708	0.669295	35 N 120 E	China: Yellow Sea	30m	-
SRR8589835	marine sediment metagenome	69057	0.669013	22.783333 N 56.516667 W	Atlantic Ocean: Sargasso Sea	5600 m	-
SRR2827633	marine sediment metagenome	715742	0.667699	76.200297 S 170.510297 W	Antarctica	-	-
SRR6171961	marine sediment metagenome	20531	0.667284	28.9761 N 87.8683 W	USA:Gulf of Mexico	0.2	-1500
SRR6171920	marine sediment metagenome	19500	0.666667	28.6365 N 87.8685 W	USA:Gulf of Mexico	5	-2290
SRR1557173	marine sediment metagenome	81273	0.665658	31 N 122 E	China: East China Sea	26.9m	-
SRR6173607	marine sediment metagenome	101454	0.663355	28.99 N 88.0455 W	USA:Gulf of Mexico	8.5	-1130
SRR6172099	marine sediment metagenome	77361	0.66054	29.25581 N 87.73238 W	USA:Gulf of Mexico	15	-495
SRR6419783	marine sediment metagenome	102145	0.659846	72.16 N 1.41 W	Arctic Ocean	-	-
SRR8361188	marine sediment metagenome	17792	0.657599	26.83 N 86.64 W	USA: Gulf of Mexico	3085 m	-
SRR6172199	marine sediment metagenome	29701	0.656544	29.1227 N 87.266217 W	USA:Gulf of Mexico	2	-1146
SRR6171829	marine sediment metagenome	113751	0.655818	29.0003 N 87.5074 W	USA:Gulf of Mexico	6.5	-1732
SRR6172112	marine sediment metagenome	23333	0.655724	28.35916 N 86.94426 W	USA:Gulf of Mexico	5	-972
SRR1559257	marine sediment metagenome	42097	0.653253	36 N 123 E	China: Yellow Sea	70m	-
SRR8361164	marine sediment metagenome	28655	0.652591	28.02 N 87.58 W	USA: Gulf of Mexico	2662 m	-
SRR8521166	marine sediment metagenome	9292	0.645717	30.2578 N 87.2975 W	USA: Pensacola Municipal Beach, FL	2-6cm	-20m
SRR6171710	marine sediment metagenome	120090	0.645349	28.9401 N 87.5824 W	USA:Gulf of Mexico	4.5	-1850
SRR6173601	marine sediment metagenome	81608	0.644545	28.99 N 88.0455 W	USA:Gulf of Mexico	1.5	-1130
SRR6172155	marine sediment metagenome	29024	0.644294	28.35916 N 86.94426 W	USA:Gulf of Mexico	0.2	-972
ERR1716686	marine sediment metagenome	67124	0.643585	79.065100 N 4.181000 E	Atlantic Ocean	0-0.02	-
SRR1559240	marine sediment metagenome	22172	0.640447	28 N 125 E	China: East China Sea	104m	-
SRR6171684	marine sediment metagenome	70173	0.639847	28.99 N 88.0455 W	USA:Gulf of Mexico	2.5	-1130
SRR6171894	marine sediment metagenome	15005	0.639787	28.49416 N 89.77936 W	USA:Gulf of Mexico	0.6	-541
SRR2827637	marine sediment metagenome	521006	0.632238	75.498683 S 166.299457 E	Antarctica	-	-
SRR6172015	marine sediment metagenome	26274	0.631803	28.736669 N 88.387161 W	USA:Gulf of Mexico	0	-1574
SRR6171876	marine sediment metagenome	99655	0.631178	29.25581 N 87.73238 W	USA:Gulf of Mexico	1.5	-495
SRR8361190	marine sediment metagenome	17447	0.630481	26.33 N 87.07 W	USA: Gulf of Mexico	3020 m	-
SRR6172245	marine sediment metagenome	70301	0.630148	29.25581 N 87.73238 W	USA:Gulf of Mexico	2.5	-495
SRR6173594	marine sediment metagenome	85277	0.629713	29.1227 N 87.266217 W	USA:Gulf of Mexico	2.5	-1146
SRR8521209	marine sediment metagenome	9427	0.625862	30.2578 N 87.2975 W	USA: Pensacola Municipal Beach, FL	2-6cm	-20m
ERR3278035	marine sediment metagenome	53286	0.62493	-	Pacific Ocean	0.09-0.12	-
DRR060164	marine sediment metagenome	17161	0.623507	30.20 N 122.79 E	China:Zhejiang, Ningbo	0-5cm	-29
SRR6171960	marine sediment metagenome	23747	0.623237	29.1227 N 87.266217 W	USA:Gulf of Mexico	0.2	-1146
SRR8361189	marine sediment metagenome	18975	0.621871	26.79 N 86.48 W	USA: Gulf of Mexico	3116 m	-
SRR6172207	marine sediment metagenome	23192	0.620904	28.35916 N 86.94426 W	USA:Gulf of Mexico	1	-972
SRR6171832	marine sediment metagenome	134538	0.620642	29.0003 N 87.5074 W	USA:Gulf of Mexico	3.5	-1732
ERR1716706	marine sediment metagenome	63882	0.619893	79.065100 N 4.181000 E	Atlantic Ocean	0-0.02	-
SRR6171696	marine sediment metagenome	156881	0.617666	28.9401 N 87.5824 W	USA:Gulf of Mexico	5.5	-1850
SRR8490016	marine sediment metagenome	110637	0.617334	41.460278 N 2.872075 E	Spain: Blanes Canyon	1500m	-
SRR8489990	marine sediment metagenome	97046	0.617233	41.460278 N 2.872075 E	Spain: Blanes Canyon	1500m	-
SRR6173789	marine sediment metagenome	95214	0.615456	28.99 N 88.0455 W	USA:Gulf of Mexico	2.5	-1130
SRR8361108	marine sediment metagenome	10897	0.614848	27.71 N 87.09 W	USA: Gulf of Mexico	3013 m	-
SRR8361302	marine sediment metagenome	10898	0.614792	27.76 N 86.65 W	USA: Gulf of Mexico	3026 m	-
SRR8490007	marine sediment metagenome	91741	0.614774	41.460278 N 2.872075 E	Spain: Blanes Canyon	1500m	-
DRR060168	marine sediment metagenome	25232	0.614299	29.90 N 122.30 E	China:Zhejiang, Ningbo	0-5cm	-16
SRR8361110	marine sediment metagenome	19543	0.614031	26.84 N 85.27 W	USA: Gulf of Mexico	3275 m	-
SRR2983130	marine sediment metagenome	2284	0.61296	35.7 N 9.9655 W	Atlantic Ocean: Gulf of Cadiz	4586.5 m	-
SRR2827641	marine sediment metagenome	639065	0.612927	72.297446 S 104.29808 W	Antarctica	-	-
SRR2827635	marine sediment metagenome	675023	0.612127	70.48438 S 95.19565 W	Antarctica	-	-
SRR6171914	marine sediment metagenome	16199	0.611149	28.220867 N 89.0695 W	USA:Gulf of Mexico	3	-1192
SRR6171652	marine sediment metagenome	162036	0.610358	28.9401 N 87.5824 W	USA:Gulf of Mexico	6.5	-1850
SRR6172016	marine sediment metagenome	29506	0.610045	28.35916 N 86.94426 W	USA:Gulf of Mexico	0	-972
SRR6173512	marine sediment metagenome	99226	0.608711	28.9164 N 87.6691 W	USA:Gulf of Mexico	5.5	-1841
SRR8361265	marine sediment metagenome	27458	0.608202	26.91 N 86.92 W	USA: Gulf of Mexico	2946 m	-
SRR1559254	marine sediment metagenome	32592	0.607511	35 N 123 E	China: Yellow Sea	72m	-
SRR6171738	marine sediment metagenome	172943	0.60598	28.9401 N 87.5824 W	USA:Gulf of Mexico	6.5	-1850
SRR2827640	marine sediment metagenome	525941	0.605391	72.46007 S 104.35535 W	Antarctica	-	-
SRR6171664	marine sediment metagenome	110855	0.604393	29.0003 N 87.5074 W	USA:Gulf of Mexico	4.5	-1732
SRR6171888	marine sediment metagenome	28319	0.603835	29.122783 N 87.867733 W	USA:Gulf of Mexico	1	-1100
DRR060140	marine sediment metagenome	58300	0.603774	30.23 N 121.93 E	China:Zhejiang, Ningbo	0-5cm	-13
SRR6173763	marine sediment metagenome	117385	0.603144	28.9164 N 87.6691 W	USA:Gulf of Mexico	5.5	-1841
SRR6172072	marine sediment metagenome	23048	0.603089	28.35916 N 86.94426 W	USA:Gulf of Mexico	6	-972
SRR6171962	marine sediment metagenome	22497	0.60008	29.1227 N 87.266217 W	USA:Gulf of Mexico	0	-1146
SRR1559253	marine sediment metagenome	29514	0.599715	36 N 123 E	China: Yellow Sea	52m	-
DRR060142	marine sediment metagenome	56089	0.599048	29.14 N 121.83 E	China:Zhejiang, Ningbo	0-5cm	-8
SRR8361247	marine sediment metagenome	134424	0.598851	26.06 N 86.35 W	USA: Gulf of Mexico	3098 m	-
SRR6171709	marine sediment metagenome	121580	0.598783	28.9401 N 87.5824 W	USA:Gulf of Mexico	5.5	-1850
SRR6173741	marine sediment metagenome	70566	0.596605	29.122783 N 87.867733 W	USA:Gulf of Mexico	2.5	-1100
ERR1716714	marine sediment metagenome	93143	0.594784	79.065100 N 4.181000 E	Atlantic Ocean	0-0.02	-
SRR6171599	marine sediment metagenome	225715	0.591011	29.25581 N 87.73238 W	USA:Gulf of Mexico	3.5	-495
SRR2827642	marine sediment metagenome	419304	0.590025	71.45047 S 102.15937 W	Antarctica	-	-
SRR8521174	marine sediment metagenome	10855	0.58959	30.2578 N 87.2975 W	USA: Pensacola Municipal Beach, FL	0-1cm	-20m
SRR6172250	marine sediment metagenome	74839	0.587929	29.122783 N 87.867733 W	USA:Gulf of Mexico	2.5	-1100
SRR3144743	marine sediment metagenome	511	0.587084	61.11383 S 56.35983 W	Southern Ocean	20 cm	-1185 m
SRR6172208	marine sediment metagenome	29660	0.586649	28.736669 N 88.387161 W	USA:Gulf of Mexico	1	-1574
SRR6171597	marine sediment metagenome	88952	0.585709	29.25581 N 87.73238 W	USA:Gulf of Mexico	1.5	-495
SRR3096202	marine sediment metagenome	5468	0.585223	61.5655 S 55.02633 W	Southern Ocean	5 cm	-1599 m
SRR8489992	marine sediment metagenome	96552	0.579998	41.145000 N 2.892500 E	Spain: Blanes Open Slope	1500m	-
SRR1559231	marine sediment metagenome	59064	0.575647	32 N 126 E	China: East China Sea	82m	-
SRR2046186	marine sediment metagenome	5044	0.574941	16.91796 S 145.77678 E	Australia	-	-
SRR6172210	marine sediment metagenome	110754	0.573343	29.122783 N 87.867733 W	USA:Gulf of Mexico	1.5	-1100
SRR6171924	marine sediment metagenome	16436	0.571915	29.1227 N 87.266217 W	USA:Gulf of Mexico	4	-1146
SRR6171598	marine sediment metagenome	100019	0.571891	29.25581 N 87.73238 W	USA:Gulf of Mexico	2.5	-495
SRR6171904	marine sediment metagenome	22733	0.567457	29.1227 N 87.266217 W	USA:Gulf of Mexico	2	-1146
SRR6172147	marine sediment metagenome	25872	0.564317	28.220867 N 89.0695 W	USA:Gulf of Mexico	3	-1192
SRR8521175	marine sediment metagenome	8512	0.56391	30.2578 N 87.2975 W	USA: Pensacola Municipal Beach, FL	2-6cm	-20m
SRR8521156	marine sediment metagenome	6580	0.56231	30.2578 N 87.2975 W	USA: Pensacola Municipal Beach, FL	1-10cm	-20m
SRR6172276	marine sediment metagenome	6057	0.561334	22.41024 N 91.77803 W	Mexico:Gulf of Mexico	9	-1326
SRR8361162	marine sediment metagenome	102994	0.560227	25.52 N 85.15 W	USA: Gulf of Mexico	3301 m	-
SRR6171896	marine sediment metagenome	10532	0.560197	28.49416 N 89.77936 W	USA:Gulf of Mexico	1	-541
SRR6172230	marine sediment metagenome	32746	0.558847	29.1227 N 87.266217 W	USA:Gulf of Mexico	0.6	-1146
SRR6171748	marine sediment metagenome	128856	0.557987	29.0003 N 87.5074 W	USA:Gulf of Mexico	6.5	-1732
SRR6171641	marine sediment metagenome	183979	0.556585	28.99 N 88.0455 W	USA:Gulf of Mexico	5.5	-1130
SRR6171966	marine sediment metagenome	20670	0.556362	28.49416 N 89.77936 W	USA:Gulf of Mexico	0	-541
SRR3096228	marine sediment metagenome	7377	0.555781	61.07483 S 56.0115 W	Southern Ocean	1 cm	-249 m
DRR060151	marine sediment metagenome	12955	0.55577	29.30 N 122.08 E	China:Zhejiang, Ningbo	0-5cm	-7
SRR6172086	marine sediment metagenome	26690	0.554515	28.736669 N 88.387161 W	USA:Gulf of Mexico	0.2	-1574
SRR3096006	marine sediment metagenome	9242	0.551829	61.5655 S 55.02633 W	Southern Ocean	1 cm	-1599 m
SRR6171963	marine sediment metagenome	19323	0.548569	28.9761 N 87.8683 W	USA:Gulf of Mexico	0	-1500
SRR1448328	marine sediment metagenome	16228	0.548435	39.065 N 121.979 E	China:Huanghai Sea	0-10cm	0
SRR8490019	marine sediment metagenome	74787	0.548224	41.460278 N 2.872075 E	Spain: Blanes Canyon	1500m	-
SRR6171821	marine sediment metagenome	132524	0.547825	28.9401 N 87.5824 W	USA:Gulf of Mexico	5.5	-1850
SRR6171967	marine sediment metagenome	16628	0.54727	29.1227 N 87.266217 W	USA:Gulf of Mexico	0	-1146
SRR1559237	marine sediment metagenome	43139	0.547069	30 N 125 E	China: East China Sea	61.6m	-
SRR6172218	marine sediment metagenome	20917	0.545011	19.44414 N 93.88871 W	Mexico:Gulf of Mexico	4	-1010
SRR6173676	marine sediment metagenome	116155	0.541518	28.9164 N 87.6691 W	USA:Gulf of Mexico	6.5	-1841
SRR1559261	marine sediment metagenome	39458	0.539814	38 N 123 E	China: Yellow Sea	59m	-
SRR1559252	marine sediment metagenome	27568	0.536854	37 N 122 E	China: Yellow Sea	41m	-
SRR6171916	marine sediment metagenome	24976	0.536515	29.1227 N 87.266217 W	USA:Gulf of Mexico	3	-1146
SRR6173772	marine sediment metagenome	116902	0.536347	28.9164 N 87.6691 W	USA:Gulf of Mexico	6.5	-1841
SRR6171694	marine sediment metagenome	162293	0.534835	28.9401 N 87.5824 W	USA:Gulf of Mexico	7.5	-1850
SRR1559236	marine sediment metagenome	39181	0.533422	30 N 124 E	China: East China Sea	64m	-
SRR6171621	marine sediment metagenome	10940	0.530165	28.9401 N 87.5824 W	USA:Gulf of Mexico	0.5	-1850
SRR6172239	marine sediment metagenome	13810	0.528602	19.43068 N 93.09497 W	Mexico:Gulf of Mexico	1	-583
SRR6172150	marine sediment metagenome	32016	0.527861	28.9761 N 87.8683 W	USA:Gulf of Mexico	3	-1500
SRR6173733	marine sediment metagenome	89349	0.527146	29.1227 N 87.266217 W	USA:Gulf of Mexico	2.5	-1146
SRR1237903	marine sediment metagenome	19732	0.527063	50.784 S 39.428 W	Southern Ocean	4154	-
SRR1559241	marine sediment metagenome	32524	0.525766	28 N 122 E	China: East China Sea	64m	-
SRR6173517	marine sediment metagenome	104445	0.525636	28.9164 N 87.6691 W	USA:Gulf of Mexico	6.5	-1841
SRR1801944	marine sediment metagenome	43078	0.52463	27.81 N 126.90 E	China: east China sea	-	-
SRR6173660	marine sediment metagenome	64702	0.522395	29.1227 N 87.266217 W	USA:Gulf of Mexico	5.5	-1146
SRR6171613	marine sediment metagenome	103960	0.522316	28.9761 N 87.8683 W	USA:Gulf of Mexico	9.5	-1500
SRR6173762	marine sediment metagenome	108017	0.52214	28.9164 N 87.6691 W	USA:Gulf of Mexico	6.5	-1841
SRR7521301	marine sediment metagenome	15926	0.52116	-	USA: Gulf of Mexico	2	-800
SRR8521162	marine sediment metagenome	8251	0.521149	30.2578 N 87.2975 W	USA: Pensacola Municipal Beach, FL	2-6cm	-20m
ERR1716687	marine sediment metagenome	236489	0.520954	79.065100 N 4.181000 E	Atlantic Ocean	0-0.02	-
SRR3096230	marine sediment metagenome	576	0.520833	61.07483 S 56.0115 W	Southern Ocean	5 cm	-249 m
SRR8521170	marine sediment metagenome	8653	0.520051	30.2578 N 87.2975 W	USA: Pensacola Municipal Beach, FL	1-2cm	-20m
SRR8361203	marine sediment metagenome	24067	0.519383	26.34 N 86.88 W	USA: Gulf of Mexico	3000 m	-
SRR6172227	marine sediment metagenome	30619	0.519285	28.49416 N 89.77936 W	USA:Gulf of Mexico	0.2	-541
SRR1583216	marine sediment metagenome	538008	0.518951	39.99026 N 51.500808 E	Azerbaijan:Caspian Sea (GAZ:00008076)	0-4 cm	-
SRR6172096	marine sediment metagenome	25259	0.518627	29.122783 N 87.867733 W	USA:Gulf of Mexico	0	-1100
SRR7521305	marine sediment metagenome	25534	0.516958	-	USA: Gulf of Mexico	2	-1500
SRR8521215	marine sediment metagenome	9149	0.513717	30.2578 N 87.2975 W	USA: Pensacola Municipal Beach, FL	1-10cm	-20m
SRR8521204	marine sediment metagenome	8990	0.51168	30.2578 N 87.2975 W	USA: Pensacola Municipal Beach, FL	2-6cm	-20m
SRR6173575	marine sediment metagenome	90724	0.510339	29.043 N 87.2824 W	USA:Gulf of Mexico	4.5	-1180
SRR8361266	marine sediment metagenome	7081	0.508403	26.89 N 86.98 W	USA: Gulf of Mexico	2902 m	-
SRR8521208	marine sediment metagenome	8946	0.503018	30.2578 N 87.2975 W	USA: Pensacola Municipal Beach, FL	1-2cm	-20m
SRR8361274	marine sediment metagenome	17124	0.502219	26.27 N 86.64 W	USA: Gulf of Mexico	3017 m	-
SRR1559250	marine sediment metagenome	29094	0.501822	34 N 124 E	China: Yellow Sea	80m	-
SRR8521171	marine sediment metagenome	8780	0.501139	30.2578 N 87.2975 W	USA: Pensacola Municipal Beach, FL	0-1cm	-20m
SRR8361214	marine sediment metagenome	9824	0.498779
SRR6173732	marine sediment metagenome	65865	0.497988
SRR943952	marine sediment metagenome	8638	0.4978
SRR6173773	marine sediment metagenome	107204	0.497183
SRR6173563	marine sediment metagenome	97952	0.497182
SRR3096227	marine sediment metagenome	2418	0.496278
SRR8361151	marine sediment metagenome	10493	0.495568
SRR6171702	marine sediment metagenome	121970	0.495204
SRR7521310	marine sediment metagenome	27687	0.494817
SRR6171976	marine sediment metagenome	26074	0.494746
SRR6172178	marine sediment metagenome	29346	0.494105
SRR8361202	marine sediment metagenome	12154	0.493665
SRR1916037	marine sediment metagenome	98500	0.493401
SRR6173599	marine sediment metagenome	186370	0.493105
SRR8361271	marine sediment metagenome	170631	0.492876
DRR060146	marine sediment metagenome	22123	0.4927
SRR6173569	marine sediment metagenome	67457	0.489201
SRR6171665	marine sediment metagenome	123453	0.488445
SRR1559262	marine sediment metagenome	59621	0.488083
DRR060165	marine sediment metagenome	36676	0.488058
SRR6172170	marine sediment metagenome	28693	0.487924
SRR2827634	marine sediment metagenome	191775	0.487551
SRR2646297	marine sediment metagenome	8217	0.486796
SRR8361219	marine sediment metagenome	18939	0.48577
SRR2000237	marine sediment metagenome	80952	0.485473
SRR2827636	marine sediment metagenome	643885	0.484559
SRR6172176	marine sediment metagenome	23940	0.484545
SRR6173519	marine sediment metagenome	83074	0.483906
DRR060152	marine sediment metagenome	8686	0.483537
SRR6173587	marine sediment metagenome	177993	0.483165
ERR1716685	marine sediment metagenome	43912	0.482784
SRR1559249	marine sediment metagenome	36461	0.482708
SRR6173760	marine sediment metagenome	114900	0.482158
SRR6171737	marine sediment metagenome	164383	0.481802
SRR8361216	marine sediment metagenome	15178	0.480959
SRR6171845	marine sediment metagenome	122351	0.479767
SRR6171640	marine sediment metagenome	225322	0.47887
DRR060144	marine sediment metagenome	13794	0.478469
SRR8361333	marine sediment metagenome	28991	0.47601
SRR6173691	marine sediment metagenome	136853	0.474231
SRR6171693	marine sediment metagenome	204511	0.472835
SRR6419782	marine sediment metagenome	116403	0.471637
SRR6172204	marine sediment metagenome	28203	0.471581
SRR6173629	marine sediment metagenome	112434	0.471388
SRR6171800	marine sediment metagenome	165334	0.468748
SRR6171947	marine sediment metagenome	23543	0.46723
SRR1559233	marine sediment metagenome	62575	0.46664
SRR1302149	marine sediment metagenome	1502	0.466045
SRR3144727	marine sediment metagenome	3004	0.466045
SRR6173709	marine sediment metagenome	94196	0.463926
SRR6171747	marine sediment metagenome	109274	0.463056
SRR6173688	marine sediment metagenome	155677	0.462496
SRR8521167	marine sediment metagenome	8867	0.462389
SRR6171764	marine sediment metagenome	112405	0.461723
SRR1583215	marine sediment metagenome	776155	0.461377
SRR1559246	marine sediment metagenome	57950	0.460742
SRR6396212	marine sediment metagenome	41068	0.460212
SRR6171651	marine sediment metagenome	163960	0.458648
SRR6171667	marine sediment metagenome	111827	0.456956
SRR8361227	marine sediment metagenome	22322	0.456948
SRR6172184	marine sediment metagenome	21471	0.45643
SRR6171907	marine sediment metagenome	27665	0.455449
SRR8521151	marine sediment metagenome	9665	0.455251
SRR6173518	marine sediment metagenome	100341	0.45445
SRR6171797	marine sediment metagenome	92046	0.454121
SRR6171699	marine sediment metagenome	179083	0.453979
SRR8490008	marine sediment metagenome	92653	0.453304
SRR1559232	marine sediment metagenome	49653	0.451131
SRR6173602	marine sediment metagenome	65176	0.451086
SRR8361125	marine sediment metagenome	20179	0.450964
SRR6173630	marine sediment metagenome	125108	0.45081
SRR8361220	marine sediment metagenome	19521	0.450797
SRR6172284	marine sediment metagenome	67237	0.449157
SRR7521308	marine sediment metagenome	26526	0.448616
SRR1557179	marine sediment metagenome	92286	0.448605
SRR6171623	marine sediment metagenome	33475	0.448096
SRR8361284	marine sediment metagenome	11242	0.444761
SRR1351544	marine sediment metagenome	17546	0.444546
SRR6172154	marine sediment metagenome	17804	0.443721
SRR8361124	marine sediment metagenome	11724	0.443535
SRR8361156	marine sediment metagenome	13107	0.442512
DRR060167	marine sediment metagenome	15141	0.442507
SRR6172177	marine sediment metagenome	23765	0.441826
SRR8521159	marine sediment metagenome	7701	0.441501
DRR060166	marine sediment metagenome	21360	0.440075
SRR8521179	marine sediment metagenome	8635	0.440069
DRR060153	marine sediment metagenome	34547	0.43998
SRR6171602	marine sediment metagenome	98780	0.436323
SRR8521213	marine sediment metagenome	9397	0.436309
SRR6171913	marine sediment metagenome	17940	0.434783
SRR6172104	marine sediment metagenome	28799	0.434043
SRR8361273	marine sediment metagenome	8545	0.433002
SRR6173597	marine sediment metagenome	72655	0.432179
SRR6171634	marine sediment metagenome	169430	0.432037
SRR6173689	marine sediment metagenome	163748	0.431761
SRR3096246	marine sediment metagenome	3243	0.431699
SRR8521158	marine sediment metagenome	7910	0.429836
SRR6173566	marine sediment metagenome	98210	0.428673
SRR8521188	marine sediment metagenome	9427	0.424313
SRR6172288	marine sediment metagenome	11797	0.423837
SRR6172183	marine sediment metagenome	22008	0.422574
SRR6171600	marine sediment metagenome	130746	0.421428
SRR1583240	marine sediment metagenome	712	0.421348
SRR1559235	marine sediment metagenome	56101	0.42067
SRR6171997	marine sediment metagenome	11429	0.419984
SRR8521217	marine sediment metagenome	7620	0.419948
SRR8521168	marine sediment metagenome	9770	0.419652
SRR1583222	marine sediment metagenome	92375	0.418945
SRR6419743	marine sediment metagenome	121923	0.418297
SRR3144740	marine sediment metagenome	2649	0.415251
SRR8521218	marine sediment metagenome	8707	0.41346
ERR3277918	marine sediment metagenome	22760	0.413005
SRR6171974	marine sediment metagenome	28647	0.41191
SRR6173666	marine sediment metagenome	76825	0.410023
SRR8521206	marine sediment metagenome	8781	0.409976
SRR6172268	marine sediment metagenome	16882	0.408719
SRR2983133	marine sediment metagenome	2215	0.406321
SRR8361146	marine sediment metagenome	9378	0.405204
SRR8361341	marine sediment metagenome	37286	0.404978
SRR6171865	marine sediment metagenome	148594	0.404458
SRR6172121	marine sediment metagenome	24234	0.404391
SRR6173692	marine sediment metagenome	127111	0.404371
SRR6173588	marine sediment metagenome	169423	0.404313
SRR6173606	marine sediment metagenome	81385	0.404251
SRR6171798	marine sediment metagenome	106879	0.404195
SRR6173552	marine sediment metagenome	185455	0.403332
SRR3096250	marine sediment metagenome	1240	0.403226
SRR6171745	marine sediment metagenome	94831	0.402822
SRR6171985	marine sediment metagenome	24101	0.402473
SRR7521315	marine sediment metagenome	24900	0.401606
SRR1559242	marine sediment metagenome	33425	0.397906
SRR6171831	marine sediment metagenome	137125	0.397448
SRR1559245	marine sediment metagenome	21910	0.397079
SRR6173677	marine sediment metagenome	96345	0.396492
DRR060170	marine sediment metagenome	50948	0.396483
SRR8521184	marine sediment metagenome	9338	0.39623
SRR6171886	marine sediment metagenome	87349	0.396112
SRR6173782	marine sediment metagenome	176092	0.395248
ERR3278085	marine sediment metagenome	24301	0.395045
SRR6172002	marine sediment metagenome	19538	0.394104
SRR6171872	marine sediment metagenome	85558	0.393885
SRR8521196	marine sediment metagenome	8907	0.392949
SRR6173678	marine sediment metagenome	88122	0.392637
SRR1351541	marine sediment metagenome	13504	0.392476
SRR1583223	marine sediment metagenome	300716	0.392397
SRR8361301	marine sediment metagenome	8417	0.392064
SRR6171935	marine sediment metagenome	19460	0.390545
SRR8490000	marine sediment metagenome	47860	0.388634
SRR1559238	marine sediment metagenome	27534	0.38861
SRR7521316	marine sediment metagenome	38883	0.388345
SRR6171639	marine sediment metagenome	62191	0.387516
SRR8521165	marine sediment metagenome	10337	0.386959
SRR6172098	marine sediment metagenome	77592	0.385349
SRR8521160	marine sediment metagenome	10643	0.38523
SRR6171942	marine sediment metagenome	21034	0.385091
SRR6171989	marine sediment metagenome	23634	0.385039
SRR6173759	marine sediment metagenome	108193	0.384498
SRR7521317	marine sediment metagenome	39898	0.383478
SRR8589832	marine sediment metagenome	57639	0.383421
SRR3144719	marine sediment metagenome	523	0.382409
ERR1716705	marine sediment metagenome	48938	0.382116
SRR8521163	marine sediment metagenome	9191	0.380807
SRR8521186	marine sediment metagenome	8669	0.380667
ERR1716694	marine sediment metagenome	62720	0.379464
[truncated: 20,886 more rows]

## Sheet: Table S7
Table S7 Pairwise Wilcoxon tests and mean abundances. 1, pairwise Wilcoxon tests between the abundance of Gaopeijiales in different environments. 2-11, pairwise Wilcoxon tests between the abundance of each Gaopeijiales subgroup in different environments. P-values were corrected by Bonferroni. P-values < 0.05 are indicated in green. Only groups with more than 10 samples were evaluated to avoid bia…
Pairwise Wilcoxon tests between the abundance of Gaopeijiales in different environments
	Coral	Estuary	Freshwater	Hydrothermal	Hypersaline	Marine sediment	Oyster	Seawater	Soil			Coral	Estuary	Freshwater	Hydrothermal	Hypersaline	Marine sediment	Oyster	Seawater	Soil	Sponge
Estuary	9e-07	-	-	-	-	-	-	-	-		Mean abundances (%)	0.168783	0.128892	0.0442179	0.128216	0.166121	0.351686	0.0154493	0.0758982	0.0582083	0.702435
Freshwater	0	0	-	-	-	-	-	-	-
Hydrothermal	1	0.646244	0	-	-	-	-	-	-
Hypersaline	1	1	1	1	-	-	-	-	-
Marine sediment	0	0	0	0	1	-	-	-	-
Oyster	2e-07	0	1	3.22e-05	1	0	-	-	-
Seawater	0	0	0	0.0001985	1	0	1	-	-
Soil	0	0	0	0.0033363	1	0	0.0008373	1.3e-06	-
Sponge	0	0.0763538	0	0.0041147	1	1	0	0	0
Pairwise Wilcoxon tests between the abundance of cluster 1 in different environments
	Estuary	Freshwater										Estuary	Freshwater	Soil
Freshwater	0.0769986	-									Mean abundances (%)	0.027154	0.0917335	0.122561
Soil	0.118854	1
Pairwise Wilcoxon tests between the abundance of cluster 2 in different environments
	Coral	Hydrothermal	Marine sediment	Seawater	Soil	Sponge						Coral	Hydrothermal	Marine sediment	Seawater	Soil	Sponge	Freshwater
Hydrothermal	0.182145	-	-	-	-	-					Mean abundances (%)	0.0231967	0.0115038	0.0192889	0.0178162	0.0319362	0.0211398	0.00875469
Marine sediment	1	0.0635816	-	-	-	-
Seawater	1	0.32195	1	-	-	-
Soil	0.0005847	0.0036958	0	4e-07	-	-
Sponge	1	0.0803863	1	0.951449	0.706652	-
Freshwater	0.0005388	1	0	0.0002961	0	0
Pairwise Wilcoxon tests between the abundance of cluster 3 in different environments
	Marine sediment	Freshwater										Marine sediment	Freshwater	Soil
Freshwater	1	-									Mean abundances (%)	0.0113298	0.00774805	0.0193503
Soil	0.0004173	0
Pairwise Wilcoxon tests between the abundance of cluster 4 in different environments
	Coral	Hydrothermal	Marine sediment	Seawater	Soil	Sponge						Coral	Hydrothermal	Marine sediment	Seawater	Soil	Sponge	Freshwater
Hydrothermal	0.138017	-	-	-	-	-					Mean abundances (%)	0.0417066	0.00737923	0.0175389	0.00814482	0.0468593	0.0518427	0.0108479
Marine sediment	1	0.0349906	-	-	-	-
Seawater	0.042979	1	0.0108288	-	-	-
Soil	0.445805	0.931408	0.0001005	0.633992	-	-
Sponge	0.0002992	8.11e-05	0	9.5e-06	0	-
Freshwater	1.5e-06	1	0	1	7.76e-05	0
Pairwise Wilcoxon tests between the abundance of cluster 5 in different environments
	Coral	Estuary	Marine sediment	Seawater	Soil							Coral	Estuary	Marine sediment	Seawater	Soil	Freshwater
Estuary	0	-	-	-	-						Mean abundances (%)	0.0534419	0.0084039	0.0773093	0.00718255	0.0970143	0.0119521
Marine sediment	0	0	-	-	-
Seawater	0.0001366	0.495602	0	-	-
Soil	0	0	1	0	-
Freshwater	2e-07	0.39649	0	0.0711219	0
Pairwise Wilcoxon tests between the abundance of cluster 6 in different environments
	Coral	Marine sediment	Seawater	Soil	Estuary	Sponge						Coral	Marine sediment	Seawater	Soil	Estuary	Sponge	Freshwater
Marine sediment	1	-	-	-	-	-					Mean abundances (%)	0.0239481	0.01532	0.00822979	0.0459424	0.00864902	0.00505492	0.042153
Seawater	0	0	-	-	-	-
Soil	0.0044887	0	0	-	-	-
Estuary	1e-05	6e-07	0.777302	0	-	-
Sponge	0.0001829	0.0002121	0.232664	1.5e-06	0.0195226	-
Freshwater	1	1	1	0.0325394	1	0.165194
Pairwise Wilcoxon tests between the abundance of cluster 7 in different environments
	Coral	Hydrothermal	Marine sediment	Seawater	Soil	Estuary	Sponge					Coral	Hydrothermal	Marine sediment	Seawater	Soil	Estuary	Sponge	Freshwater
Hydrothermal	0.305817	-	-	-	-	-	-				Mean abundances (%)	0.0223684	0.0689083	0.26616	0.0532046	0.0178182	0.00470838	0.0856138	0.0102842
Marine sediment	0	0	-	-	-	-	-
Seawater	1	1	0	-	-	-	-
Soil	0.0009384	2.18e-05	0	3.2e-06	-	-	-
Estuary	0	0	0	0	0.603351	-	-
Sponge	1	0.208854	0	0.634376	1	0.372078	-
Freshwater	0.663209	0.127895	1.2e-06	0.31499	1	1	1
Pairwise Wilcoxon tests between the abundance of cluster 8 in different environments
	Coral	Marine sediment	Seawater	Soil								Coral	Marine sediment	Seawater	Soil	Sponge
Marine sediment	0.158475	-	-	-							Mean abundances (%)	0.157777	0.0271537	0.00447933	0.0246512	0.910676
Seawater	0	1.95e-05	-	-
Soil	1.5e-05	0.0419534	0.145105	-
Sponge	0	0	0	0
Cluster 9 was found in over 10 samples, all of which were from sponge
												Sponge
											Mean abundances (%)	0.474935
Pairwise Wilcoxon tests between the abundance of cluster 10 in different environments
	Coral	Estuary	Freshwater	Hydrothermal	Marine sediment	Oyster	Seawater	Soil				Coral	Estuary	Freshwater	Hydrothermal	Marine sediment	Oyster	Seawater	Soil	Sponge
Estuary	1e-07	-	-	-	-	-	-	-			Mean abundances (%)	0.107641	0.115296	0.0599771	0.0802206	0.11708	0.0142755	0.0683168	0.0499045	0.035341
Freshwater	0	0	-	-	-	-	-	-
Hydrothermal	1	0.0512396	0.0002911	-	-	-	-	-
Marine sediment	0	1	0	0.0097258	-	-	-	-
Oyster	3.78e-05	0	1	0.0253856	0	-	-	-
Seawater	9e-07	0	4e-07	1	0	0.984236	-	-
Soil	2.44e-05	0	0	1	0	0.0025939	0.106444	-
Sponge	0.0002829	0	1	0.0828366	0	1	1	0.0604798

## Sheet: Table S8
Table S8 The Operational Taxonomic Unit (OTU) table. The OTUs belonging to Gaopeijiales are marked in red
OTU	Phylum	Class	Order	Family	Genus	Species	Representative sequence (Only those belonging to the phylum Gemmatimonadota are shown)
OTU1293	p__Gemmatimonadota	c__PAUC43f_marine_benthic_group	o__unclassified_c__PAUC43f_marine_benthic_group	f__unclassified_c__PAUC43f_marine_benthic_group	g__unclassified_c__PAUC43f_marine_benthic_group	s__uncultured_bacterium_g__unclassified_c__PAUC43f_marine_benthic_group	TGGGGAATATTGCGCAATGGGCGAAAGCCTGACGCAGCGACGCCGCGTGGGGGAGGAAGGCCTTAGGGTTGTAAACCCCTGTCAGGTGGGACGAACCCCGGGTCGGTTAATAATCGGCTCGACTGACGGTACCACCAGAGGAAGCTCCGGCTAACTCCGTGCCAGCAGCCGCGGTAATACGGAGGGAGCGAGCGTTGTTCGGAATCACTGGGCGTAAAGGGCGCGTAGGCGGCCGAGTAAGTCGTGTGTGAAAGACCGGGGCTCAACTCCGTGTACTGCATGCGATACTGCTCGGCTGGAGAAAGGTAGAGGCGAGTGGAATTCCCGGTGTAGCGGTGGAATGCGTAGATATCGGGAAGAACACCTGTGGCGAAGGCGGCTCGCTGGGCCTTTTCTGAC…
OTU131	p__Gemmatimonadota	c__PAUC43f_marine_benthic_group	o__unclassified_c__PAUC43f_marine_benthic_group	f__unclassified_c__PAUC43f_marine_benthic_group	g__unclassified_c__PAUC43f_marine_benthic_group	s__uncultured_sediment_bacterium_g__unclassified_c__PAUC43f_marine_benthic_group	TGGGGAATATTGCGCAATGAGCGAAAGCTTGACGCAGCGACGCCGCGTGGGGGAGGAAGGCCTTAGGGTCGTAAACCCCTGTCAGATGGGACGAAACGTGGGTCGACTAATAGTTGGCCTGCCTGACGGTACCATCAGAGGAAGCTCCGGCTAACTCCGTGCCAGCAGCCGCGGTAATACGGAGGGAGCAAGCGTTGTTCGGAATTACTGGGCGTAAAGGGCGCGTAGGCGGCCTAGTCAGTCGGGTGTGAAATGCCGGGGCTCAACTCCGTGCACTGCATCCGATACTGCTTGGCTGGAGAAAGGTAGAGGCGAGCGGAATTCCCGGTGTAGCGGTGGAATGCGTAGATATCGGGAAGAACACCTGTGGCGAAGGCGGCTCGCTGGGCCTTTTCTGAC…
OTU135	p__Gemmatimonadota	c__BD2-11_terrestrial_group	o__unclassified_c__BD2-11_terrestrial_group	f__unclassified_c__BD2-11_terrestrial_group	g__unclassified_c__BD2-11_terrestrial_group	s__uncultured_bacterium_g__unclassified_c__BD2-11_terrestrial_group	TGGGGAATATTGCGCAATGGTCGAAAGACTGACGCAGCGACGCCGCGTGTGGGAGGAAGCCTTTCGGGGTGTAAACCACTGTCAGGGGGGAAGAATCCCGAGTGTTCAAATAGGGCACTCGATTGACGGTACCTCCAGAGGAAGCGCCGGCTAACTCCGTGCCAGCAGCCGCGGTAAGACGGAGGGCGCAAGCGTTGTTCGGAATTACTGGGCGTAAAGCGCACGCAGGCGGTTTGCTCAGTCCTTTGTGAAATCCCGGGGCTCAACCCCGGAACTGCATCGGATACTGGCAAACTGGAGACAGGTAGAGGCTAGCGGAATTCCTGGTGTAGCGGTGGAATGCGTAGATATCAGGAAGAACACCTGTGGCGAAGGCGGCTAGCTGGGCCTGTTCTGACG…
OTU1394	p__Gemmatimonadota	c__S0134_terrestrial_group	o__unclassified_c__S0134_terrestrial_group	f__unclassified_c__S0134_terrestrial_group	g__unclassified_c__S0134_terrestrial_group	s__uncultured_Gemmatimonadetes_bacterium_g__unclassified_c__S0134_terrestrial_group	TGGGGAATTTTGGTCAATGGCCGAAAGGCTGAACCAGCGACGCCGCGTGCGGGAGGAAGCCCTTCGGGGTGTAAACCGCTGTCAGGGGGGACGAAACCGGAAAAGCCGAACAAGCTTTTCCACTGACGGTACCTCCACAGGAAGCGCCGGCTAACTCCGTGCCAGCAGCCGCGGTAAGACGGAGGGCGCAAGCGTTGTTCGGAATTACTGGGCGTAAAGCGCGCGCAGGCGGGAACGTAAGTCGGAAGTGAAAGTCCGGGGCTCAACCCCGGAACTGCTTCCGAGACTGCGTCCCTAGGGACCGGTAGGGGCGGGTAGAATTCCCGGTGTAGCGGTGGAATGCGTAGAGATCGGGAAGAACACCGGTGGCGAAGGCGGCCCGCTGGGCCGGATCCGACG…
OTU1432	p__Gemmatimonadota	c__PAUC43f_marine_benthic_group	o__unclassified_c__PAUC43f_marine_benthic_group	f__unclassified_c__PAUC43f_marine_benthic_group	g__unclassified_c__PAUC43f_marine_benthic_group	s__uncultured_actinobacterium_g__unclassified_c__PAUC43f_marine_benthic_group	TGGGGAATATTGCGCAATGGGCGAAAGCCTGACGCAGCGACGCCGCGTGGGGGAGGAAGGCCTCAGGGTCGTAAACCCCTGTCAGGTGGGACGAACCACCGATCGGTCAATACCCGGTCGGTCTGACGGTACCACCAGAGGAAGCTCCGGCTAACTCCGTGCCAGCAGCCGCGGTAATACGGAGGGAGCTAGCGTTGTTCGGAATCACTGGGCGTAAAGGGCGCGTAGGCGGTCGGGTAAGTCGAGTGTGAAATTCCGGGGCTCAACCCCGCGAACTGCATTCGATACTGCTCGACTAGAGAGAGGTAGGGGCGAGTGGAATTCCCGGTGTAGCGGTGGAATGCGTAGATATCGGGAAGAACACCGGTGGCGAAGGCGGCTCGCTGGGCCTTTTCTGAC…
OTU1437	p__Gemmatimonadota	c__BD2-11_terrestrial_group	o__unclassified_c__BD2-11_terrestrial_group	f__unclassified_c__BD2-11_terrestrial_group	g__unclassified_c__BD2-11_terrestrial_group	s__unclassified_c__BD2-11_terrestrial_group	TGGGGAATATTGCGCAATGGGCGAAAGCCTGACGCAGCGACGCCGCGTGTGGGAGGAAGCCTTTCGGGGTGTAAACCACTGTCAGAGGGGAAGAATTCCGGGTTTCCAAATAGGTCTCCCGATTGACGGTACCCTCAGAGGAAGCGCCGGCTAACTCCGTGCCAGCAGCCGCGGTAAGACGGAGGGCGCAAGCGTTGTTCGGAATTACTGGGCGTAAAGCGCACGCAGGCGGTCTATTAAGTCCTTTGTGAAAGCCCGGGGCTCAACCCCGGAATTGCAGAGGATACTGATAGACTGGAGACAGGTAGAGGCTAGCGGAATTCCTGGTGTAGCGGTGGAATGCGTAGATATCAGGAAGAACACCTGTGGCGAAGGCGGCTAGCTGGGCCTGTTCTGACG…
OTU144	p__Gemmatimonadota	c__BD2-11_terrestrial_group	o__unclassified_c__BD2-11_terrestrial_group	f__unclassified_c__BD2-11_terrestrial_group	g__unclassified_c__BD2-11_terrestrial_group	s__unclassified_c__BD2-11_terrestrial_group	TGAGGAATTTTGCGCAATGGGGGAAACCCTGACGCAGCAACGCCGCGTGAGTGATGAAGGCTTTCGGGTCGTAAAGCTCTGTCAAGTGGGAAGAACCCACATGATGTTAATATTGTCATGTGCTGACGGTACCACTGAAGGAAGCACCGGCTAACTCCGTGCCAGCAGCCGCGGTAATACGGAGGGTGCAAGCGTTATTCGGATTTACTGGGCGTAAAGGGCGCGTAGGCGGTCTCTTAAGTCAAATGTGAAAGCCCGGGGCTCAACTCCGGAAGTGCATTTGAAACTGGGGGACTTGAGTATGGGAGAGGGAAGCGGAATTCCTGGTGTAGCGGTGAAATGCGTAGATATCAGGAGGAACACCGGTGGCGAAGGCGGCTTCCTGGACCAATACTGACG…
OTU1474	p__Gemmatimonadota	c__BD2-11_terrestrial_group	o__unclassified_c__BD2-11_terrestrial_group	f__unclassified_c__BD2-11_terrestrial_group	g__unclassified_c__BD2-11_terrestrial_group	s__uncultured_Gemmatimonadetes_bacterium_g__unclassified_c__BD2-11_terrestrial_group	TGGGGAATATTGCGCAATGGACGAAAGTCTGACGCAGCGACGCCGCGTGTGGGAGGAAGCCTTTCGGGGTGTAAACCACTGTCAGAGGGGAAGAAAACCGCCGGTTCGAACAGGGTCGGCGATTGACGGTACCCTCAGAGGAAGCACCGGCTAACTCCGTGCCAGCAGCCGCGGTAAGACGGAGGGTGCAAGCGTTGTTCGGAATTACTGGGCGTAAAGCGCAGGCAGGCGGTTCGTTAAGTCGTTTGTGAAAACCCGGGGCTCAACCCCGCGGAATGCATACGATACTGGCGAACTGGAGACCAGTAGAGGCTAGCGGAATTCCTGGTGTAGCGGTGGAATGCGTAGATATCAGGAAGAACACCTGTGGCGAAGGCGGCTAGCTGGGCTGGATCTGAC…
OTU1602	p__Gemmatimonadota	c__BD2-11_terrestrial_group	o__unclassified_c__BD2-11_terrestrial_group	f__unclassified_c__BD2-11_terrestrial_group	g__unclassified_c__BD2-11_terrestrial_group	s__unclassified_c__BD2-11_terrestrial_group	TGGGGAATATTGCGCAATGGCCGAAAGGTTGACGCAGCGACGCCGCGTGTGGGAGGAAGCCCTTCGGGGTGTAAACCACTGTCAGGGGGGAAGAATCCCGTCGTGCTTAAGAGGTGCGGCGAATGACGGTACCCCCAGAGGAAGCGCCGGCTAACTCCGTGCCAGCAGCCGCGGTAAGACGGAGGGCGCAAGCGTTGTTCGGAATTACTGGGCGTAAAGCGCGGGCAGGCGGCCTGCTAAGTCTTCTGTGAAAACCCGGAGCTCAACTCCGTGGAATGCAGGGGAAACTGGCAGGCTAGAGACCAGTAGAGGCTAGCGGAATTCCTGGTGTAGCGGTGGAATGCGTAGATATCAGGAAGAACACCTGTGGCGAAGGCGGCTAGCTGGGCTGGATCTGAC…
OTU1632	p__Gemmatimonadota	c__Gemmatimonadetes	o__Gemmatimonadales	f__Gemmatimonadaceae	g__unclassified_f__Gemmatimonadaceae	s__unclassified_f__Gemmatimonadaceae	TGGGGAATATTGCGCAATGGCCGAAAGGCTGACGCAGCGACGCCGCGTGTGGGATGACGGCCTTCGGGTTGTAAACCACTGTCAGGGGGGACGAATACCCGGCCCTTAATAAGGGATCGGGGGTGACGGTACCCCCAGAGGAAGCACCGGCCAACTCCGTGCCAGCAGCCGCGGTAATACGGAGGGTGCAAGCGTTGTCCGGATTCACTGGGCGTAAAGCGCGCGTAGGCGGCTGTTTAAGTCATCTGTGAAAGCCCGGGGCTCAACCCCGGGTCTGCAGGCGAAACTGAACGGCTAGAGCTCGGTAGAGGCGAGTAGAATTCCCGGTGTAGCGGTGGAATGCGTAGATATCGGGAAGAATACCAGTGGCGAAGGCGGCTCGCTGGGCCGAAGCTGACG…
OTU1652	p__Gemmatimonadota	c__BD2-11_terrestrial_group	o__unclassified_c__BD2-11_terrestrial_group	f__unclassified_c__BD2-11_terrestrial_group	g__unclassified_c__BD2-11_terrestrial_group	s__unclassified_c__BD2-11_terrestrial_group	TGGGGAATATTGCGCAATGACCGAAAGGTTGACGCAGCGACGCCGCGTGTGGGAGGACGCCCTTCGGGGTGTAAACCACTGTCAGGGGGGAAGAACCCCGGAGTAGAGAATACCTGCTCCGGTTGACGGTACCCCCAGAGGAAGCGCCGGCTAACTCCGTGCCAGCAGCCGCGGTAATACGGAGGGCGCAAGCGTTGTTCGGAATTACTGGGCGTAAAGCGCGCGCAGGCGGTCTCTTAAGTCTGCTGTGAAACTCCGGGGCTCAACCCCGGACATGCAGCGGATACTGGGAGACTAGAGACCGGTAGAGGCTAGCGGAATTCCTGGTGTAGCGGTGGAATGCGTAGATATCAGGAAGAACACCGGTGGCGAAGGCGGCTAGCTGGGCCGGTTCTGACG…
OTU1675	p__Gemmatimonadota	c__BD2-11_terrestrial_group	o__unclassified_c__BD2-11_terrestrial_group	f__unclassified_c__BD2-11_terrestrial_group	g__unclassified_c__BD2-11_terrestrial_group	s__uncultured_marine_microorganism_g__unclassified_c__BD2-11_terrestrial_group	TAGGGAATATTGCGCAATGGGCGAAAGCCTGACGCAGCGACGCCGCGTGTGGGAGGAAGCCTTTCGGGGTGTAAACCACTGTCAGAGGGGAAGAACCGCGACTTTTCGAACAGAGAGTCGTCTGACGGTACCCTCAGAGGAAGCGCCGGCTAACTCCGTGCCAGCAGCCGCGGTAAGACGGAGGGCGCAAGCGTTGTTCGGAATTACTGGGCGTAAAGCGCGGGCAGGTGGTCCGTTAAGTCGTCTGTGAAAACCCGGGGCTCAACCCCGTGGAATGCAGGCGATACTGGCGGACTGGAGATCGGTAGAGGCTAACGGAATTCCTGGTGTAGCGGTGGAATGCGTAGATATCAGGAAGAACACCGGTGGCGAAGGCGGTTAGCTGGGCCGAATCTGACA…
OTU1717	p__Gemmatimonadota	c__BD2-11_terrestrial_group	o__unclassified_c__BD2-11_terrestrial_group	f__unclassified_c__BD2-11_terrestrial_group	g__unclassified_c__BD2-11_terrestrial_group	s__unclassified_c__BD2-11_terrestrial_group	TGGGGAATATTGCGCAATGGTCGAAAGACTGACGCAGCGACGCCGCGTGTGGGAGGAAGCCTTTCGGGGTGTAAACCACTGTCAGGGGGGAAGAATCCCGAGTATCCGAATACGATACTCGATTGACGGTACCTCCAAAGGAAGCGCCGGCTAACTCCGTGCCAGCAGCCGCGGTAAGACGGAGGGCGCAAGCGTTGTTCGGAATTACTGGGCGTAAAGCGCACGCAGGCGGTTTGCTCAGTCCTTTGTGAAAGCCCGGGGCTCAACCCCGGAATTGCATGGGATACTGGCAGACTTGAGACTGGTAGAGGCTAGCGGAATTCCTGGTGTAGCGGTGGAATGCGTAGATATCAGGAAGAACACCTGTGGCGAAGGCGGCTAGCTGGGCCAGTTCTGACG…
OTU1960	p__Gemmatimonadota	c__BD2-11_terrestrial_group	o__unclassified_c__BD2-11_terrestrial_group	f__unclassified_c__BD2-11_terrestrial_group	g__unclassified_c__BD2-11_terrestrial_group	s__unclassified_c__BD2-11_terrestrial_group	TGGGGAATATTGCGCAATGGACGAAAGTCTGACGCAGCGACGCCGCGTGTGGGAGGAAGCCTTTCGGGGTGTAAACCACTGTCAGGGGGGAAGAATTCCGTCGTGCCTAACAGGTGCGGCGAGTGACGGTACCCCCAGAGGAAGCGCCGGCTAACTCCGTGCCAGCAGCCGCGGTAAGACGGAGGGCGCAAGCGTTGTTCGGAATTACTGGGCGTAAAGGGCGGGCAGGTGGTCTGTTAAGTCGTCTGTGAAAATCCGGGGCTCAACCCCGTGAAATGCAGGCGATACTGGCAGACTAGAGACCAGTAGAGGCTAGCGGAATTCCTGGTGTAGCGGTGGAATGCGTAGATATCAGGAAGAACACCTGTGGCGAAGGCGGCTAGCTGGGCTGGATCTGAC…
OTU2044	p__Gemmatimonadota	c__BD2-11_terrestrial_group	o__unclassified_c__BD2-11_terrestrial_group	f__unclassified_c__BD2-11_terrestrial_group	g__unclassified_c__BD2-11_terrestrial_group	s__uncultured_bacterium_g__unclassified_c__BD2-11_terrestrial_group	TGGGGAATATTGCGCAATGGACGAAAGTCTGACGCAGCGACGCCGCGTGTGGGAGGAAGCCTTTCGGGGTGTAAACCACTGTCAGGGGGGAAGAATTCCGTCGTGCCTAACAGGTGCGGCGAGTGACGGTACCCCCAGAGGAAGCGCCGGCTAACTCCGTGCCAGCAGCCGCGGTAAGACGGAGGGCGCAAGCGTTGTTCGGAATTACTGGGCGTAAAGGGCGGGCAGGTGGTCTGTTAAGTCGTCTGTGAAAATCCGGGGCTCAACCCCGTGAAATGCAGGCGATACTGGCAGACTAGAGACCAGTAGAGGCTAGCGGAATTCCTGGTGTAGCGGTGGAATGCGTAGATATCAGGAAGAACACCTGTGGCGAAGGCGGCTAGCTGGGCTGGATCTGAC…
OTU2059	p__Gemmatimonadota	c__BD2-11_terrestrial_group	o__unclassified_c__BD2-11_terrestrial_group	f__unclassified_c__BD2-11_terrestrial_group	g__unclassified_c__BD2-11_terrestrial_group	s__uncultured_bacterium_g__unclassified_c__BD2-11_terrestrial_group	TGGGGAATATTGCGCAATGGCCGAAAGGCTGACGCAGCGACGCCGCGTGTGGGAGTAAGCCCTTCGGGGTGTAAACCACTGTCAGAGGGGAAGAACTCCGTCATTTCGAATAGGGATGGCGGCTGACGGTACCCTCAAAGGAAGCGCCGGCTAACTCCGTGCCAGCAGCCGCGGTAAGACGGAGGGCGCAAGCGTTGTTCGGAATTACTGGGCGTAAAGCGCGGGCAGGCGGCCCGTTAAGTCTCCTGTGAAAACCCGGAGCTCAACTCCGTGGAATGCAGGGGAAACTGGCGGGCTAGAGACCAGTAGAGGCTAGCGGAATTCCTGGTGTAGCGGTGGAATGCGTAGATATCAGGAAGAACACCTGTGGCGAAGGCGGCTAGCTGGGCTGGATCTGAC…
OTU2085	p__Gemmatimonadota	c__BD2-11_terrestrial_group	o__unclassified_c__BD2-11_terrestrial_group	f__unclassified_c__BD2-11_terrestrial_group	g__unclassified_c__BD2-11_terrestrial_group	s__uncultured_bacterium_g__unclassified_c__BD2-11_terrestrial_group	TGGGGAATATTGCGCAATGGTCGAAAGACTGACGCAGCGACGCCGCGTGTGGGAGGAAGCCTTTCGGGGTGTAAACCACTGTCAGGGGGGAAGAATCCCGAGTGCCCGAATAGAGCACTCGATTGACGGTACCTCCAGAGGAAGCGCCGGCTAACTCCGTGCCAGCAGCCGCGGTAAGACGGAGGGCGCAAGCGTTGTTCGGAATTACTGGGCGTAAAGCGCACGCAGGCGGTTTGCTCAGTCCCATGTGAAAGCCCGGGGCTCAACCCCGGAATTGCATAGGATACTGGCAGACTGGAGACAGGTAGAGGCTAGCGGAATTCCTGGTGTAGCGGTGGAATGCGTAGATATCAGGAAGAACACCTGTGGCGAAGGCGGCTAGCTGGGCCTGTTCTGACG…
OTU2121	p__Gemmatimonadota	c__BD2-11_terrestrial_group	o__unclassified_c__BD2-11_terrestrial_group	f__unclassified_c__BD2-11_terrestrial_group	g__unclassified_c__BD2-11_terrestrial_group	s__uncultured_bacterium_g__unclassified_c__BD2-11_terrestrial_group	TGGGGAATATTGCGCAATGGGCGAAAGCCTGACGCAGCGACGCCGCGTGTGGGAGGAAGCCTTTCGGGGTGTAAACCACTGTCAGAGGGGAAGAAACCCGGGTGCTCGAATAGAGTGCTCGATTGACAGTACCTTCAGAGGAAGCGCCGGCTAACTCCGTGCCAGCAGCCGCGGTAAGACGGAGGGCGCAAGCGTTGTTCGGAATTACTGGGCGTAAAGCGCACGCAGGCGGTCTCTTTAGTCCTTTGTGAAAGCCCGGGGCTCAACTCCGGAACTGCAGAGGATACTGGGAGACTGGAGACAGGTAGAGGCTAGCGGAATTCCTGGTGTAGCGGTGGAATGCGTAGATATCAGGAAGAACACCTGTGGCGAAGGCGGCTAGCTGGGCCTGTTCTGACG…
OTU2162	p__Gemmatimonadota	c__BD2-11_terrestrial_group	o__unclassified_c__BD2-11_terrestrial_group	f__unclassified_c__BD2-11_terrestrial_group	g__unclassified_c__BD2-11_terrestrial_group	s__metagenome_g__unclassified_c__BD2-11_terrestrial_group	TGGGGAATATTGCGCAATGGCCGAAAGGCTGACGCAGCGACGCCGCGTGTGGGAGGAAGCCCTTCGGGGTGTAAACCACTGTCGGGAGGGACGAACCCCGGACGGGCGAATAGCCCGGACGGCTGACGGTACCTCCAAAGGAAGCACCGGCTAACTCCGTGCCAGCAGCCGCGGTAAGACGGAGGGTGCAAGCGTTGTTCGGAATTACTGGGCGTAAAGCGCGGGCAGGTGGTCCTTTAAGTCCCTTGTGAAATCCCGGGGCTCAACTCCGGATGTGCGTGGGATACTGGAGGACTGGAGACTGGTAGAGGCGAGCGGAATTCCTGGTGTAGCGGTGGAATGCGTAGATATCAGGAAGAACACCGGTGGCGAAGGCGGCTCGCTGGGCCAGTTCTGACA…
OTU2196	p__Gemmatimonadota	c__BD2-11_terrestrial_group	o__unclassified_c__BD2-11_terrestrial_group	f__unclassified_c__BD2-11_terrestrial_group	g__unclassified_c__BD2-11_terrestrial_group	s__unclassified_c__BD2-11_terrestrial_group	TGGGGAATATTGCGCAATGGTCGAAAGACTGACGCAGCGACGCCGCGTGTGGGAGGAAGCCTTTCGGGGTGTAAACCACTGTCAGGGGGGAAGAACACCGGGTATCTCAATAGGATGCCCGATTGACGGTACCTCCAAAGGAAGCGCCGGCTAACTCCGTGCCAGCAGCCGCGGTAAGACGGAGGGCGCAAGCGTTGTTCGGAATTACTGGGCGTAAAGCGCACGCAGGCGGTTTATTAAGTCCTTTGTGAAAGCCCGGGGCTCAACCCCGGAATTGCATAGGATACTGGTAGACTTGAGACAGGTAGAGGCTAGCGGAATTCCTGGTGTAGCGGTGGAATGCGTAGATATCAGGAAGAACACCTGTGGCGAAGGCGGCTAGCTGGGCCTGTTCTGACG…
OTU222	p__Gemmatimonadota	c__Gemmatimonadetes	o__Gemmatimonadales	f__Gemmatimonadaceae	g__unclassified_f__Gemmatimonadaceae	s__unclassified_f__Gemmatimonadaceae	TGGGGAATATTGCGCAATGGCCGAAAGGCTGACGCAGCGACGCCGTGTGTGGGATGAAGGCCTTAGGGTCGTAAACCACTGTCAGGAGGGACGAATGCTCGGCGGTTAATACCCGACCGAGAGAGACGGTACCTCCAGAGGAAGCACCGGCTAACTCCGTGCCAGCAGCCGCGGTAATACGGAGGGTGCGAGCGTTGTCCGGAATCACTGGGCGTAAAGAGTACGTAGGCGGTTGTTTAAGTCAGCTGTGAAATCTCGGGGCTCAACTCCGAACCTGCAGTTGAGACTGGACAACTGGAGCACGGTAGGGGCAAGTGGAATTCCCGGTGTAGCGGTGGAATGCGTAGATATCGGGAAGAACATCGGTGGCGAAGGCGACTTGCTGGGCCGGTGCTGACG…
OTU2315	p__Gemmatimonadota	c__BD2-11_terrestrial_group	o__unclassified_c__BD2-11_terrestrial_group	f__unclassified_c__BD2-11_terrestrial_group	g__unclassified_c__BD2-11_terrestrial_group	s__uncultured_bacterium_g__unclassified_c__BD2-11_terrestrial_group	TAAGGAATATTGCGCAATGGACGAAAGTCTGACGCAGCGACGCCGCGTGTGGGAGGAAGCCTTTCGGGGTGTAAACCACTGTCAGAGGGGAAGAACTCCGCCGATTCGAATAGGTTCGGCGACTGACGGTACCCTCACAGGAAGCGCCGGCTAACTCCGTGCCAGCAGCCGCGGTAAGACGGAGGGCGCAAGCGTTGTTCGGAATTACTGGGCGTAAAGCGCGGGCAGGTGGTCTGTTAAGTCGTTTGTGAAAACCCGGGGCTCAACCCCGCGGAATGCAGACGATACTGGCAGACTGGAGATCGGTAGAGGCTAGCGGAATTCCAGGTGTAGCGGTGGAATGCGTAGATATCTGGAAGAACACCTGTGGCGAAGGCGGCTAGCTGGGCCGAGTCTGAC…
OTU2347	p__Gemmatimonadota	c__BD2-11_terrestrial_group	o__unclassified_c__BD2-11_terrestrial_group	f__unclassified_c__BD2-11_terrestrial_group	g__unclassified_c__BD2-11_terrestrial_group	s__unclassified_c__BD2-11_terrestrial_group	TAGGGAATATTGCGCAATGGGCGAAAGCCTGACGCAGCGACGCCGCGTGTGGGAGGAAGCCTTTCGGGGTGTAAACCACTGTCAGGGGGGAAGAAACTCATCATGCCTAACAGGTATGGTGATTGACGGTACCCCCAGAGGAAGCGCCGGCTAACTCCGTGCCAGCAGCCGCGGTAAGACGGAGGGCGCAAGCGTTGTTCGGAATTACTGGGCGTAAAGGGCGGGCAGGTGGTCTGTTAAGTCGTCTGTGAAAACCCGGGGCTCAACCCCGCGGAATGCAGGCGATACTGGCAGACTAGAGACCAGTAGAGGCTAGCGGAATTCCTGGTGTAGCGGTGGAATGCGTAGATATCAGGAAGAACACCTGTGGCGAAGGCGGCTAGCTGGGCTGGGTCTGAC…
OTU243	p__Gemmatimonadota	c__Gemmatimonadetes	o__Gemmatimonadales	f__Gemmatimonadaceae	g__unclassified_f__Gemmatimonadaceae	s__uncultured_actinobacterium_g__unclassified_f__Gemmatimonadaceae	TGGGGAATATTGCGCAATGGCCGCAAGGCTGACGCAGCGACGCCGCGTGTGGGATGAAGGCTTTCGGGTCGTAAACCACTGTCAGGGGGGACGAATACTCGGCCTCGAATAGAGGATCGAGGGTGACGGTACCCCCAGAGGAAGCACCGGCTAACTCCGTGCCAGCAGCCGCGGTAATACGGAGGGTGCAAGCGTTGTCCGGAATCACTGGGCGTAAAGCGCACGTAGGCGGTTGCCTAAGTCATTTGTGAAATCCCGGGGCTCAACTCCGGGCGTGCAAGTGATACTGGGTAACTGGAGCTCGGTAGAGGCGAGTGGAATTCCCGGTGTAGCGGTGGAATGCGTAGATATCGGGAAGAACACCAGTGGCGAAGGCGACTCGCTGGGCCGTAGCTGACG…
OTU258	p__Gemmatimonadota	c__PAUC43f_marine_benthic_group	o__unclassified_c__PAUC43f_marine_benthic_group	f__unclassified_c__PAUC43f_marine_benthic_group	g__unclassified_c__PAUC43f_marine_benthic_group	s__uncultured_bacterium_g__unclassified_c__PAUC43f_marine_benthic_group	TGGGGAATATTGCGCAATGGGCGAAAGCCTGACGCAGCGACGCCGCGTGGGGGAGGAAGGCCTTCGGGTTGTAAACCCCTGTCAGATGGGACGAACCACAGATCGTCAAACAGGCGGTTTGTCTGACGGTACCATCAGAGGAAGCTCCGGCTAACTCCGTGCCAGCAGCCGCGGTAATACGGGGGGAGCAAGCGTTGTTCGGAATCACTGGGCGTAAAGGGCGCGTAGGCGGCCGCGTAAGTCGCGTGTGAAAGGCCGGGGCTCAACCCCGTGTACTGCATGCGATACTGCGTGGCTTGAGAAAGGTAGAGGTGAGCGGAATTCCCGGTGTAGCGGTGGAATGCGTAGATATCGGGAAGAACACCAGTGGCGAAGGCGGCTTGCTGGGCCTTTTCTGAC…
OTU2631	p__Gemmatimonadota	c__BD2-11_terrestrial_group	o__unclassified_c__BD2-11_terrestrial_group	f__unclassified_c__BD2-11_terrestrial_group	g__unclassified_c__BD2-11_terrestrial_group	s__unclassified_c__BD2-11_terrestrial_group	TGGGGAATATTGCGCAATGGTCGAAAGACTGACGCAGCGACGCCGCGTGTGGGAGGAAGCCTTTCGGGGTGTAAACCACTGTCAGGAGGGAAGAACAGCGGGCGTTCGAATAGGACGTTCGTCTGACGGTACCTCCAGAGGAAGCGCCGGCTAACTCCGTGCCAGCAGCCGCGGTAAGACGGAGGGCGCAAGCGTTGTTCGGAATTACTGGGCGTAAAGCGCACGCAGGCGGTTCGTTAAGTCCTTTGTGAAAGCTCGGAGCTCAACTCCGAAATTGCATCGGATACTGGCGGACTAGAGATCGGTAGAGGCTAGCGGAATTCCTGGTGTAGCGGTGGAATGCGTAGATATCAGGAAGAACACCTGTGGCGAAGGCGGCTAGCTGGGCCGAGTCTGACG…
OTU27	p__Gemmatimonadota	c__BD2-11_terrestrial_group	o__unclassified_c__BD2-11_terrestrial_group	f__unclassified_c__BD2-11_terrestrial_group	g__unclassified_c__BD2-11_terrestrial_group	s__uncultured_bacterium_g__unclassified_c__BD2-11_terrestrial_group	TAGGGAATATTGCGCAATGGTCGAAAGACTGACGCAGCGACGCCGCGTGTGGGAGGAAGCCTTTCGGGGTGTAAACCACTGTCAGGAGGGAAGAATCCCGAGTGTTCGAATAGGGCACTCGATTGACGGTACCTCCAGAGGAAGCGCCGGCTAACTCCGTGCCAGCAGCCGCGGTAAGACGGAGGGCGCAAGCGTTGTTCGGAATTACTGGGCGTAAAGCGCACGCAGGCGGTTTGCTCAGTCCTTTGTGAAAGCCCGGGGCTCAACCCCGGAATTGCATGGGATACTGGCAGACTGGAGACTGGTAGAGGCTAGCGGAATTCCTGGTGTAGCGGTGGAATGCGTAGATATCAGGAAGAACACCTGTGGCGAAGGCGGCTAGCTGGGCCAGATCTGACG…
OTU314	p__Gemmatimonadota	c__BD2-11_terrestrial_group	o__unclassified_c__BD2-11_terrestrial_group	f__unclassified_c__BD2-11_terrestrial_group	g__unclassified_c__BD2-11_terrestrial_group	s__uncultured_organism_g__unclassified_c__BD2-11_terrestrial_group	TAGGGAATATTGCGCAATGGCCGCAAGGCTGACGCAGCGACGCCGCGTGTGGGAGGAAGCCTTTCGGGGTGTAAACCACTGTCAGGGGGGAAGAAACCCGGGTGTCTTAATAAGGCATTCGATTGACGGTACCTCCAGAGGAAGCGCCGGCTAACTCCGTGCCAGCAGCCGCGGTAAGACGGAGGGCGCAAGCGTTGTTCGGAATTACTGGGCGTAAAGCGCACGCAGGCGGCCCGTTAAGTCCTTTGTGAAAGCCCGGGGCTCAACCCCGGAATTGCATCGGATACTGGCGGACTGGAGATCGGTAGAGGCTAGCGGAATTCCTGGTGTAGCGGTGGAATGCGTAGATATCAGGAAGAACACCTGTGGCGAAGGCGGCTAGCTGGGCCGAGTCTGACG…
OTU315	p__Gemmatimonadota	c__Gemmatimonadetes	o__Gemmatimonadales	f__Gemmatimonadaceae	g__unclassified_f__Gemmatimonadaceae	s__uncultured_Gemmatimonadales_bacterium_g__unclassified_f__Gemmatimonadaceae	TGGGGAATCTTGCGCAATGGGCGAAAGCCTGACGCAGCGACGCCGCGTGTGGGATGACGGCCTTCGGGTTGTAAACCACTGTCGGGAGGGACGAAGCTCTGACGGTACCTCCAAAGGAAGCACCGGCTAACTCTGTGCCAGCAGCCGCGGTAATACAGAGGGTGCGAGCGTTGTCCGGAATCACTGGGCGTAAAGGGCGCGTAGGCGGCCTGATAAGTAGGGGGTGAAATCCTGTGGCTTAACTGCAGGGCTGCCTCCTAGACTGTCTGGCTCGAGCACGGTAGAGGCAGATGGAATTCCCGGTGTAGCGGTGGAATGCGTAGAGATCGGGAAGAACATCGGTGGCGAAGGCGGTCTGCTGGGCCGTTGCTGACGCTGAGGCGCGACAGCGTGGGGAGC…
OTU3339	p__Gemmatimonadota	c__BD2-11_terrestrial_group	o__unclassified_c__BD2-11_terrestrial_group	f__unclassified_c__BD2-11_terrestrial_group	g__unclassified_c__BD2-11_terrestrial_group	s__unclassified_c__BD2-11_terrestrial_group	TGGGGAATATTGCGCAATGGTCGAAAGACTGACGCAGCGACGCCGCGTGTGGGAGGAAGCCCTTCGGGGTGTAAACCACTGTCAGGGGGGAAGAACACTCATCCTACAAACAGTTGGGTGAGCTGACGGTACCCCCAGAGGAAGCGCCGGCTAACTCCGTGCCAGCAGCCGCGGTAAGACGGAGGGCGCAAGCGTTGTTCGGAATTACTGGGCGTAAAGCGCGCGTAGGCGGGTTTTCAAGTCAATTGTGAAATCCCGGGGCTCAACCCCGGACGTGCAGTTGATACTGTTAATCTTGAATACCTAAGAGGATGGCGGAATTCCCGGTGTAGTGGTGAAATACGTAGATATCTGGAGGAATACCGGTGGCGAAGGCGGCCAACTGGCGCAACACTGACG…
OTU3368	p__Gemmatimonadota	c__BD2-11_terrestrial_group	o__unclassified_c__BD2-11_terrestrial_group	f__unclassified_c__BD2-11_terrestrial_group	g__unclassified_c__BD2-11_terrestrial_group	s__unclassified_c__BD2-11_terrestrial_group	TGGGGAATCTTGCGCAATGGGCGAAACCCTGATCTAGCCATGCCGCGTGAGTGATGAAGGCCCTAGGGTTGTAAAGCTCTTTCAGATGGGAAGATAATGACGGTACCATCAGAAGAAGCCCCGGCTAACTCCGTGCCAGCAGCCGCGGTAAGACGGAGGGCGCAAGCGTTGTTCGGAATTACTGGGCGTAAAGCGCGGGCAGGCGGTCTGTTAAGTCGTTTGTGAAAACCCGGGGCTCAACCCCGTGGAATGCAGACGATACTGGCAGACTAGAGAATGGTAGAGGCTAGCGGAATTCCTGGTGTAGCGGTGGAATGCGTAGATATCAGGAAGAACACCTGTGGCGAAGGCGGCTAGCTGGGCCATTTCTGACGCTGATCTGCGAAAGCGTGGGGAGCA…
OTU4048	p__Gemmatimonadota	c__BD2-11_terrestrial_group	o__unclassified_c__BD2-11_terrestrial_group	f__unclassified_c__BD2-11_terrestrial_group	g__unclassified_c__BD2-11_terrestrial_group	s__unclassified_c__BD2-11_terrestrial_group	TAAGGAATATTGCGCAATGGGCGAAAGCCTGACGCAGCGACGCCGCGTGTGGGAGGAAGCCTTTCGGGGTGTAAACCACTGTCAGAGGGGAAGAACTGTGCCGGTTCGAATAGGTCCGGCATTTGACGGTACCCTCAGAGGAAGCGCCGGCTAACTCCGTGCCAGCAGCCGCGGTAAGACGGAGGGCGCAAGCGTTGTTCGGAATTACTGGGCGTAAAGCGCGGGCAGGTGGTCCGTTAAGTCGTTTGTGAAAATCCGGGGCTCAACCCCGTGAAATGCAGACGATACTGGCGGACTAGAGATTGGTAGAGGCTAGCGGAATTCCTGGTGTAGCGGTGGAATGCGTAGATATCAGGAAGAACACCAGTGGCGAAGGCGGCTAGCTGGGCCAAGTCTGAC…
OTU4148	p__Gemmatimonadota	c__BD2-11_terrestrial_group	o__unclassified_c__BD2-11_terrestrial_group	f__unclassified_c__BD2-11_terrestrial_group	g__unclassified_c__BD2-11_terrestrial_group	s__unclassified_c__BD2-11_terrestrial_group	TGGGGAATATTGCGCAATGGACGAAAGTCTGACGCAGCGACGCCGCGTGTGGGAGGAAGCCTTTCGGGGTGTAAACCACTGTCAGAGGGGAAGAACGCCGATCAGTCGAACAGGCTGGTCGGGTGACGGTACCCTCAAAGGAAGCGCCGGCTAACTCCGTGCCAGCAGCCGCGGTAAGACGGAGGGCGCAAGCGTTGTTCGGAATTACTGGGCGTAAAGGGCGGGCAGGCGGTTTGTTAAGTCGTTTGTGAAAACCCGGGGCTCAACCCCGCGGAATGCAGACGATACTGGCAAGCTAGAGACCAGTAGAGGCTAGCGGAATTCCTGGTGTAGCGGTGGAATGCGTAGATATCAGGAAGAACACCTGTGGCGAAGGCGGCTAGCTGGGCTGGATCTGAC…
OTU4433	p__Gemmatimonadota	c__BD2-11_terrestrial_group	o__unclassified_c__BD2-11_terrestrial_group	f__unclassified_c__BD2-11_terrestrial_group	g__unclassified_c__BD2-11_terrestrial_group	s__uncultured_bacterium_g__unclassified_c__BD2-11_terrestrial_group	TGGGGAATATTGCGCAATGGACGAAAGTCTGACGCAGCGACGCCGCGTGTGGGAGGAAGCCTTTCGGGGTGTAAACCACTGTCAGAGGGGAAGAACGCCGGTTAGTCGAATAGGCTAGTCGGGTGACGGTACCCTCAAAGGAAGCGCCGGCTAACTCCGTGCCAGCAGCCGCGGTAAGACGGAGGGCGCAAGCGTTGTTCGGAATTACTGGGCGTAAAGCGCGGGCAGGCGGTCTGTTAAGTCGTTTGTGAAAACCCGGGGCTCAACCCCGCGGAATGCAGACGATACTGGCGGACTAGAGAATGGTAGAGGCTAGCGGAATTCCTGGTGTAGCGGTGGAATGCGTAGATATCAGGAAGAACACCTGTGGCGAAGGCGGCTAGCTGGGCCATTTCTGAC…
OTU4513	p__Gemmatimonadota	c__BD2-11_terrestrial_group	o__unclassified_c__BD2-11_terrestrial_group	f__unclassified_c__BD2-11_terrestrial_group	g__unclassified_c__BD2-11_terrestrial_group	s__uncultured_bacterium_g__unclassified_c__BD2-11_terrestrial_group	TGGGGAATATTGCGCAATGGTCGAAAGACTGACGCAGCGACGCCGCGTGTGGGAGGAAGCCCTTCGGGGTGTAAACCACTGTCAGGGGGGAAGAACACTCATCCTGCAAACAGCTGGGTGAGCTGACGGTACCCCCAGAGGAAGCGCCGGCTAACTCCGTGCCAGCAGCCGCGGTAAGACGGAGGGCGCAAGCGTTGTTCGGAATTACTGGGCGTAAAGCGCGGGCAGGCGGTCTGTTAAGTCTTCTGTGAAACTCCGGGGCTCAACTCCGGACATGCAGAAGATACTGGCGGACTGGAGTCTGGTAGAGGCAAGCGGAATTCCTGGTGTAGCGGTGGAATGCGTAGATATCAGGAAGAACACCTGTGGCGAAGGCGGCTTGCTGGGCCAGTACTGACG…
OTU4526	p__Gemmatimonadota	c__BD2-11_terrestrial_group	o__unclassified_c__BD2-11_terrestrial_group	f__unclassified_c__BD2-11_terrestrial_group	g__unclassified_c__BD2-11_terrestrial_group	s__uncultured_bacterium_g__unclassified_c__BD2-11_terrestrial_group	TGGGGAATTTTGCGCAATGGTCGAAAGACTGACGCAGCGACGCCGCGTGTGGGAGGAAGCCTTTCGGGGTGTAAACCACTGTCAGGGGGGAAGAACTCCCATCCTTCGAATAGATGGGTGGGTTGACGGTACCCCCAGAGGAAGCGCCGGCTAACTCCGTGCCAGCAGCCGCGGTAAGACGGAGGGCGCAAGCGTTGTTCGGAATTACTGGGCGTAAAGCGCGGGCAGGTGGTCTGTTAAGTCTTCTGTGAAACTCCGGAGCTCAACTCCGGACATGCAGAAGATACTGGCAGACTGGAGTATGGTAGAGGCAAGCGGAATTCCTGGTGTAGCGGTGGAATGCGTAGATATCAGGAAGAACACCTGTGGCGAAGGCGGCTTGCTGGGCCATTACTGACA…
OTU4637	p__Gemmatimonadota	c__BD2-11_terrestrial_group	o__unclassified_c__BD2-11_terrestrial_group	f__unclassified_c__BD2-11_terrestrial_group	g__unclassified_c__BD2-11_terrestrial_group	s__unclassified_c__BD2-11_terrestrial_group	TGGGGAATATTGCGCAATGGACGAAAGTCTGACGCAGCGACGCCGCGTGTGGGAGGAAGCCTTTCGGGGTGTAAACCACTGTCAGGAGGGAAGAACACTATCAGGTCGAACAGGCCTGGTGGTTGACGGTACCTCCAGAGGAAGCGCCGGCTAACTCCGTGCCAGCAGCCGCGGTAAGACGGAGGGCGCAAGCGTTGTTCGGAATTACTGGGCGTAAAGCGCGGGCAGGCGGTCTGTTAAGTCTTTTGTGAAAACCCGGGGCTCAACCCCGTGGAATGCAGAAGATACTGGCAGACTAGAGACCAGTAGAGGCTAGCGGAATTCCTGGTGTAGCGGTGGAATGCGTAGATATCAGGAAGAACACCTGTGGCGAAGGCGGCTAGCTGGGCTGGATCTGAC…
OTU4703	p__Gemmatimonadota	c__BD2-11_terrestrial_group	o__unclassified_c__BD2-11_terrestrial_group	f__unclassified_c__BD2-11_terrestrial_group	g__unclassified_c__BD2-11_terrestrial_group	s__unclassified_c__BD2-11_terrestrial_group	TGGGGAATTTTGCGCAATGGACGAAAGTCTGACGCAGCGACGCCGCGTGCAGGAGGAAGCCCTTCGGGGTGTAAACTGCTGTCAGGGGGGAAGAACAACCGGAGTGCAAACAGCGCCTCGGTCTGACGGTACCCCCAGAGGAAGCACCGGCTAACTCCGTGCCAGCAGCCGCGGTAATACGGAGGGTGCAAGCGTTGTTCGGAATTACTGGGCGTAAAGCGCGGGCAGGTGGCGTGTTAAGTCTTCTGTGAAAACCCGGGGCTCAACTCCGTGGACCGCAGAAGATACTGGCGCGCTAGAGTATGGTAGAGGCAGGCGGAATTCCTGGTGTAGCGGTGGAATGCGTAGATATCAGGAAGAACACCTGTGGCGAAGGCGGCCTGCTGGGCCATTACTGAC…
OTU4776	p__Gemmatimonadota	c__BD2-11_terrestrial_group	o__unclassified_c__BD2-11_terrestrial_group	f__unclassified_c__BD2-11_terrestrial_group	g__unclassified_c__BD2-11_terrestrial_group	s__unclassified_c__BD2-11_terrestrial_group	TGGGGAATTTTGCGCAATGGACGAAAGTCTGACGCAGCGACGCCGCGTGCAGGAGGAAGCCCTTCGGGGTGTAAACTGCTGTCAGGGGGGAAGAACAACCGGAGTGCAAACAGCGCCTCGGTCTGACGGTACCCCCAGAGGAAGCACCGGCTAACTCCGTGCCAGCAGCCGCGGTAATACGGAGGGTGCAAGCGTTGTTCGGAATTACTGGGCGTAAAGCGCGGGCAGGTGGCGTGTTAAGTCTTCTGTGAAAACCCGGGGCTCAACTCCGTGGACCGCAGAAGATACTGGCGCGCTAGAGTATGGTAGAGGCAGGCGGAATTCCTGGTGTAGCGGTGGAATGCGTAGATATCAGGAAGAACACCTGTGGCGAAGGCGGCCTGCTGGGCCATTACTGAC…
OTU487	p__Gemmatimonadota	c__PAUC43f_marine_benthic_group	o__unclassified_c__PAUC43f_marine_benthic_group	f__unclassified_c__PAUC43f_marine_benthic_group	g__unclassified_c__PAUC43f_marine_benthic_group	s__uncultured_bacterium_g__unclassified_c__PAUC43f_marine_benthic_group	TGGGGAATATTGCGCAATGGGCGAAAGCCTGACGCAGCGACGCCGCGTGGGGGAGGAAGGCCTCAGGGTTGTAAACCCCTGTCAGGTGGGACGAATCCCGTAACGGCAAATAGGCGTTACGAATGACGGTACCACCAGAGGAAGCTCCGGCTAACTCAGTGCCAGCAGCCGCGGTAATACTGGGGGAGCGAGCGTTGTTCGGAATTACTGGGCGTAAAGGGCGCGTAGGCGGCTTGGTAAGTCGCGTGTGAAAGGCCGGGGCTCAACCCCGAGCATTGCACGTGATACTGCTTGGCTCGAGAGAGGTAGGGGCGAGTGGAATTCCCGGTGTAGCGGTGGAATGCGTAGATATCGGGAAGAACACCTGTGGCGAAGGCGGCTCGCTGGACCTTTTCTGAC…
OTU531	p__Gemmatimonadota	c__BD2-11_terrestrial_group	o__unclassified_c__BD2-11_terrestrial_group	f__unclassified_c__BD2-11_terrestrial_group	g__unclassified_c__BD2-11_terrestrial_group	s__unidentified_bacterium_wb1_A18	TGGGGAATTTTGGACAATGGGCGAAAGCCTGATCCAGCGACGCCGCGTGCGGGAGGAAGCCCTTCGGGGTGTAAACCGTTGTCAGGAGGGAAGAACTGATTCGGGTTAATACCCTGGATCTCTGACGGTACCTCCAGAGGAAGCGCCGGCTAACTCCGTGCCAGCAGCCGCGGTAATACGGAGGGCGCAAGCGTTGTCCGGAATTACTGGGCGTAAAGGGGGCGCAGGCGGCTTGCTAAGTCCTGTGTGAAAACCCGCGGCTCAACCGCGGAATGCCACAGGATACTGGCGAGCTAGAGACGGGTAGAGGCGAGTGGAATTCCCGGTGTAGCGGTGGAATGCGTAGATATCGGGAAGAACACCAGTGGCGAAGGCGACTCGCTGGGCCCGTTCTGACGC…
OTU697	p__Gemmatimonadota	c__PAUC43f_marine_benthic_group	o__unclassified_c__PAUC43f_marine_benthic_group	f__unclassified_c__PAUC43f_marine_benthic_group	g__unclassified_c__PAUC43f_marine_benthic_group	s__uncultured_Gemmatimonadetes_bacterium_g__unclassified_c__PAUC43f_marine_benthic_group	TGGGGAATATTGCGCAATGGGCGAAAGCCTGACGCAGCGACGCCGCGTGGGGGAGGAAGGCCTCAGGGTTGTAAACCCCTGTCAGGTGGGACGAACCCCGGATCGAGTAATACACGGTCCGACTGACGGTACCACCAGAGGAAGCTCCGGCTAACTCCGTGCCAGCAGCCGCGGTAATACGGAGGGAGCTAGCGTTGTTCGGAATTACTGGGCGTAAAGGGCGCGTAGGCGGTCGGGTAAGTCGGGTGTGAAATTCCGGGGCTCAACCCCGCGAACTGCATCCGATACTGCTCGACTTGAGAGAGGTAGGGGCGAGTGGAATTCCCGGTGTAGCGGTGGAATGCGTAGATATCGGGAAGAACACCGGTGGCGAAGGCGGCTCGCTGGACCTTTTCTGAC…
OTU794	p__Gemmatimonadota	c__BD2-11_terrestrial_group	o__unclassified_c__BD2-11_terrestrial_group	f__unclassified_c__BD2-11_terrestrial_group	g__unclassified_c__BD2-11_terrestrial_group	s__unclassified_c__BD2-11_terrestrial_group	TAGGGAATATTGCGCAATGGACGAAAGTCTGACGCAGCGACGCCGCGTGTGGGATGAAGCCTTTCGGGGTGTAAACCACTGTCAGGGGGGAAGAAACTCGTGCATCTGAATAGGGTGCGCGCTTGACGGTACCCCCAGAGGAAGCGCCGGCTAACTCCGTGCCAGCAGCCGCGGTAAGACGGAGGGCGCAAGCGTTGTTCGGAATTACTGGGCGTAAAGCGCACGCAGGCGGTTTCTTAAGTCTTCTGTGAAAGCCCGGGGCTCAACTCCGGAACTGCAGAGGATACTGGGAAACTGGAGACAGGTAGAGGCTAGCGGAATTCCTGGTGTAGCGGTGGAATGCGTAGATATCAGGAAGAACACCTGTGGCGAAGGCGGCTAGCTGGGCCTGTTCTGACG…
OTU2103	p__Acetothermia	c__Acetothermiia	o__unclassified_c__Acetothermiia	f__unclassified_c__Acetothermiia	g__unclassified_c__Acetothermiia	s__uncultured_bacterium_GR-296.II.45
OTU2699	p__Acetothermia	c__Acetothermiia	o__unclassified_c__Acetothermiia	f__unclassified_c__Acetothermiia	g__unclassified_c__Acetothermiia	s__unclassified_c__Acetothermiia
OTU807	p__Acetothermia	c__Acetothermiia	o__unclassified_c__Acetothermiia	f__unclassified_c__Acetothermiia	g__unclassified_c__Acetothermiia	s__uncultured_organism_g__unclassified_c__Acetothermiia
OTU1001	p__Acidobacteriota	c__Holophagae	o__Subgroup_7	f__unclassified_o__Subgroup_7	g__unclassified_o__Subgroup_7	s__uncultured_Acidobacteria_bacterium_g__unclassified_o__Subgroup_7
OTU1025	p__Acidobacteriota	c__Subgroup_22	o__unclassified_c__Subgroup_22	f__unclassified_c__Subgroup_22	g__unclassified_c__Subgroup_22	s__unclassified_c__Subgroup_22
OTU1032	p__Acidobacteriota	c__Subgroup_21	o__unclassified_c__Subgroup_21	f__unclassified_c__Subgroup_21	g__unclassified_c__Subgroup_21	s__uncultured_bacterium_g__unclassified_c__Subgroup_21
OTU1035	p__Acidobacteriota	c__Holophagae	o__Acanthopleuribacterales	f__Acanthopleuribacteraceae	g__Thermotomaculum	s__uncultured_bacterium_g__Thermotomaculum
OTU1040	p__Acidobacteriota	c__Subgroup_22	o__unclassified_c__Subgroup_22	f__unclassified_c__Subgroup_22	g__unclassified_c__Subgroup_22	s__uncultured_Acidobacteria_bacterium_g__unclassified_c__Subgroup_22
OTU1048	p__Acidobacteriota	c__Subgroup_21	o__unclassified_c__Subgroup_21	f__unclassified_c__Subgroup_21	g__unclassified_c__Subgroup_21	s__uncultured_bacterium_g__unclassified_c__Subgroup_21
OTU1051	p__Acidobacteriota	c__Thermoanaerobaculia	o__Thermoanaerobaculales	f__Thermoanaerobaculaceae	g__Subgroup_10	s__unclassified_g__Subgroup_10
OTU1058	p__Acidobacteriota	c__Subgroup_22	o__unclassified_c__Subgroup_22	f__unclassified_c__Subgroup_22	g__unclassified_c__Subgroup_22	s__uncultured_Acidobacteria_bacterium_g__unclassified_c__Subgroup_22
OTU1076	p__Acidobacteriota	c__Thermoanaerobaculia	o__Thermoanaerobaculales	f__Thermoanaerobaculaceae	g__Subgroup_10	s__uncultured_delta_proteobacterium_g__Subgroup_10
OTU1083	p__Acidobacteriota	c__Thermoanaerobaculia	o__Thermoanaerobaculales	f__Thermoanaerobaculaceae	g__Subgroup_23	s__uncultured_bacterium_g__Subgroup_23
OTU1118	p__Acidobacteriota	c__Subgroup_22	o__unclassified_c__Subgroup_22	f__unclassified_c__Subgroup_22	g__unclassified_c__Subgroup_22	s__uncultured_Acidobacteriaceae_bacterium_g__unclassified_c__Subgroup_22
OTU1121	p__Acidobacteriota	c__Thermoanaerobaculia	o__Thermoanaerobaculales	f__Thermoanaerobaculaceae	g__TPD-58	s__uncultured_bacterium_g__TPD-58
OTU1130	p__Acidobacteriota	c__Thermoanaerobaculia	o__Thermoanaerobaculales	f__Thermoanaerobaculaceae	g__Subgroup_10	s__unclassified_g__Subgroup_10
OTU1143	p__Acidobacteriota	c__Vicinamibacteria	o__Subgroup_17	f__unclassified_o__Subgroup_17	g__unclassified_o__Subgroup_17	s__uncultured_bacterium_g__unclassified_o__Subgroup_17
OTU1157	p__Acidobacteriota	c__Subgroup_22	o__unclassified_c__Subgroup_22	f__unclassified_c__Subgroup_22	g__unclassified_c__Subgroup_22	s__uncultured_delta_proteobacterium_g__unclassified_c__Subgroup_22
OTU1162	p__Acidobacteriota	c__Thermoanaerobaculia	o__Thermoanaerobaculales	f__Thermoanaerobaculaceae	g__Subgroup_23	s__unclassified_g__Subgroup_23
OTU1172	p__Acidobacteriota	c__Thermoanaerobaculia	o__Thermoanaerobaculales	f__Thermoanaerobaculaceae	g__Subgroup_10	s__uncultured_Acidobacteria_bacterium_g__Subgroup_10
OTU1189	p__Acidobacteriota	c__Subgroup_22	o__unclassified_c__Subgroup_22	f__unclassified_c__Subgroup_22	g__unclassified_c__Subgroup_22	s__unclassified_c__Subgroup_22
OTU1190	p__Acidobacteriota	c__Thermoanaerobaculia	o__Thermoanaerobaculales	f__Thermoanaerobaculaceae	g__Subgroup_23	s__uncultured_Acidobacteria_bacterium_g__Subgroup_23
OTU1202	p__Acidobacteriota	c__Subgroup_21	o__unclassified_c__Subgroup_21	f__unclassified_c__Subgroup_21	g__unclassified_c__Subgroup_21	s__uncultured_bacterium_g__unclassified_c__Subgroup_21
OTU1203	p__Acidobacteriota	c__Vicinamibacteria	o__Subgroup_17	f__unclassified_o__Subgroup_17	g__unclassified_o__Subgroup_17	s__uncultured_bacterium_g__unclassified_o__Subgroup_17
OTU1229	p__Acidobacteriota	c__Thermoanaerobaculia	o__Thermoanaerobaculales	f__Thermoanaerobaculaceae	g__Subgroup_10	s__unclassified_g__Subgroup_10
OTU1237	p__Acidobacteriota	c__Acidobacteriae	o__PAUC26f	f__unclassified_o__PAUC26f	g__unclassified_o__PAUC26f	s__unclassified_o__PAUC26f
OTU1266	p__Acidobacteriota	c__Thermoanaerobaculia	o__Thermoanaerobaculales	f__Thermoanaerobaculaceae	g__Subgroup_23	s__unclassified_g__Subgroup_23
OTU1268	p__Acidobacteriota	c__Subgroup_22	o__unclassified_c__Subgroup_22	f__unclassified_c__Subgroup_22	g__unclassified_c__Subgroup_22	s__unclassified_c__Subgroup_22
OTU1273	p__Acidobacteriota	c__Aminicenantia	o__Aminicenantales	f__unclassified_o__Aminicenantales	g__unclassified_o__Aminicenantales	s__uncultured_bacterium_g__unclassified_o__Aminicenantales
OTU1285	p__Acidobacteriota	c__d142	o__unclassified_c__d142	f__unclassified_c__d142	g__unclassified_c__d142	s__uncultured_Acidobacteria_bacterium_g__unclassified_c__d142
OTU1296	p__Acidobacteriota	c__Vicinamibacteria	o__Vicinamibacterales	f__unclassified_o__Vicinamibacterales	g__unclassified_o__Vicinamibacterales	s__unclassified_o__Vicinamibacterales
OTU1306	p__Acidobacteriota	c__Thermoanaerobaculia	o__Thermoanaerobaculales	f__Thermoanaerobaculaceae	g__Subgroup_10	s__uncultured_bacterium_g__Subgroup_10
OTU1322	p__Acidobacteriota	c__Holophagae	o__Acanthopleuribacterales	f__Acanthopleuribacteraceae	g__Acanthopleuribacter	s__uncultured_bacterium_g__Acanthopleuribacter
OTU136	p__Acidobacteriota	c__Thermoanaerobaculia	o__Thermoanaerobaculales	f__Thermoanaerobaculaceae	g__Subgroup_10	s__uncultured_Acidobacteriaceae_bacterium_g__Subgroup_10
OTU1388	p__Acidobacteriota	c__AT-s3-28	o__unclassified_c__AT-s3-28	f__unclassified_c__AT-s3-28	g__unclassified_c__AT-s3-28	s__uncultured_bacterium_g__unclassified_c__AT-s3-28
OTU1395	p__Acidobacteriota	c__Thermoanaerobaculia	o__Thermoanaerobaculales	f__Thermoanaerobaculaceae	g__Subgroup_10	s__uncultured_Acidobacteriaceae_bacterium_g__Subgroup_10
OTU140	p__Acidobacteriota	c__Thermoanaerobaculia	o__Thermoanaerobaculales	f__Thermoanaerobaculaceae	g__Subgroup_23	s__unclassified_g__Subgroup_23
OTU1420	p__Acidobacteriota	c__unclassified_p__Acidobacteriota	o__unclassified_p__Acidobacteriota	f__unclassified_p__Acidobacteriota	g__unclassified_p__Acidobacteriota	s__unclassified_p__Acidobacteriota
OTU1426	p__Acidobacteriota	c__Subgroup_21	o__unclassified_c__Subgroup_21	f__unclassified_c__Subgroup_21	g__unclassified_c__Subgroup_21	s__uncultured_Acidobacteria_bacterium_g__unclassified_c__Subgroup_21
OTU1431	p__Acidobacteriota	c__Thermoanaerobaculia	o__Thermoanaerobaculales	f__Thermoanaerobaculaceae	g__Subgroup_10	s__uncultured_Acidobacteria_bacterium_g__Subgroup_10
OTU1475	p__Acidobacteriota	c__Subgroup_22	o__unclassified_c__Subgroup_22	f__unclassified_c__Subgroup_22	g__unclassified_c__Subgroup_22	s__uncultured_bacterium_g__unclassified_c__Subgroup_22
OTU1480	p__Acidobacteriota	c__Blastocatellia	o__Blastocatellales	f__Blastocatellaceae	g__Blastocatella	s__uncultured_marine_bacterium_g__Blastocatella
OTU1483	p__Acidobacteriota	c__Thermoanaerobaculia	o__Thermoanaerobaculales	f__Thermoanaerobaculaceae	g__Subgroup_23	s__unclassified_g__Subgroup_23
OTU1581	p__Acidobacteriota	c__d142	o__unclassified_c__d142	f__unclassified_c__d142	g__unclassified_c__d142	s__uncultured_bacterium_g__unclassified_c__d142
OTU1723	p__Acidobacteriota	c__Thermoanaerobaculia	o__Thermoanaerobaculales	f__Thermoanaerobaculaceae	g__Subgroup_23	s__unclassified_g__Subgroup_23
OTU1724	p__Acidobacteriota	c__AT-s3-28	o__unclassified_c__AT-s3-28	f__unclassified_c__AT-s3-28	g__unclassified_c__AT-s3-28	s__uncultured_bacterium_g__unclassified_c__AT-s3-28
OTU1726	p__Acidobacteriota	c__Subgroup_21	o__unclassified_c__Subgroup_21	f__unclassified_c__Subgroup_21	g__unclassified_c__Subgroup_21	s__uncultured_organism_g__unclassified_c__Subgroup_21
OTU1738	p__Acidobacteriota	c__Thermoanaerobaculia	o__Thermoanaerobaculales	f__Thermoanaerobaculaceae	g__Subgroup_10	s__unclassified_g__Subgroup_10
OTU1745	p__Acidobacteriota	c__Thermoanaerobaculia	o__Thermoanaerobaculales	f__Thermoanaerobaculaceae	g__Subgroup_23	s__unclassified_g__Subgroup_23
OTU1762	p__Acidobacteriota	c__Acidobacteriae	o__PAUC26f	f__unclassified_o__PAUC26f	g__unclassified_o__PAUC26f	s__uncultured_Acidobacteria_bacterium_g__unclassified_o__PAUC26f
OTU1796	p__Acidobacteriota	c__Subgroup_22	o__unclassified_c__Subgroup_22	f__unclassified_c__Subgroup_22	g__unclassified_c__Subgroup_22	s__unclassified_c__Subgroup_22
OTU1818	p__Acidobacteriota	c__Holophagae	o__Acanthopleuribacterales	f__Acanthopleuribacteraceae	g__Acanthopleuribacter	s__uncultured_bacterium_g__Acanthopleuribacter
OTU184	p__Acidobacteriota	c__Aminicenantia	o__Aminicenantales	f__unclassified_o__Aminicenantales	g__unclassified_o__Aminicenantales	s__uncultured_bacterium_g__unclassified_o__Aminicenantales
OTU188	p__Acidobacteriota	c__Vicinamibacteria	o__Subgroup_9	f__unclassified_o__Subgroup_9	g__unclassified_o__Subgroup_9	s__uncultured_Acidobacteria_bacterium_g__unclassified_o__Subgroup_9
OTU1884	p__Acidobacteriota	c__Thermoanaerobaculia	o__Thermoanaerobaculales	f__Thermoanaerobaculaceae	g__Subgroup_23	s__unclassified_g__Subgroup_23
OTU191	p__Acidobacteriota	c__Thermoanaerobaculia	o__Thermoanaerobaculales	f__Thermoanaerobaculaceae	g__Subgroup_23	s__unclassified_g__Subgroup_23
OTU1945	p__Acidobacteriota	c__unclassified_p__Acidobacteriota	o__unclassified_p__Acidobacteriota	f__unclassified_p__Acidobacteriota	g__unclassified_p__Acidobacteriota	s__unclassified_p__Acidobacteriota
OTU1991	p__Acidobacteriota	c__Thermoanaerobaculia	o__Thermoanaerobaculales	f__Thermoanaerobaculaceae	g__Subgroup_10	s__uncultured_delta_proteobacterium_g__Subgroup_10
OTU2010	p__Acidobacteriota	c__Holophagae	o__Acanthopleuribacterales	f__Acanthopleuribacteraceae	g__Acanthopleuribacter	s__uncultured_bacterium_g__Acanthopleuribacter
OTU2038	p__Acidobacteriota	c__Thermoanaerobaculia	o__Thermoanaerobaculales	f__Thermoanaerobaculaceae	g__Subgroup_23	s__uncultured_Acidobacteria_bacterium_g__Subgroup_23
OTU2064	p__Acidobacteriota	c__Subgroup_22	o__unclassified_c__Subgroup_22	f__unclassified_c__Subgroup_22	g__unclassified_c__Subgroup_22	s__unclassified_c__Subgroup_22
OTU2080	p__Acidobacteriota	c__Holophagae	o__Acanthopleuribacterales	f__Acanthopleuribacteraceae	g__Acanthopleuribacter	s__uncultured_bacterium_g__Acanthopleuribacter
OTU2165	p__Acidobacteriota	c__Holophagae	o__Subgroup_7	f__unclassified_o__Subgroup_7	g__unclassified_o__Subgroup_7	s__uncultured_bacterium_g__unclassified_o__Subgroup_7
OTU2170	p__Acidobacteriota	c__Thermoanaerobaculia	o__Thermoanaerobaculales	f__Thermoanaerobaculaceae	g__Subgroup_10	s__unclassified_g__Subgroup_10
OTU2182	p__Acidobacteriota	c__Thermoanaerobaculia	o__Thermoanaerobaculales	f__Thermoanaerobaculaceae	g__Subgroup_23	s__uncultured_bacterium_g__Subgroup_23
OTU2210	p__Acidobacteriota	c__d142	o__unclassified_c__d142	f__unclassified_c__d142	g__unclassified_c__d142	s__uncultured_Acidobacteria_bacterium_g__unclassified_c__d142
OTU2313	p__Acidobacteriota	c__Thermoanaerobaculia	o__Thermoanaerobaculales	f__Thermoanaerobaculaceae	g__Subgroup_10	s__uncultured_bacterium_g__Subgroup_10
OTU2340	p__Acidobacteriota	c__Thermoanaerobaculia	o__Thermoanaerobaculales	f__Thermoanaerobaculaceae	g__Subgroup_23	s__unclassified_g__Subgroup_23
OTU2383	p__Acidobacteriota	c__Thermoanaerobaculia	o__Thermoanaerobaculales	f__Thermoanaerobaculaceae	g__TPD-58	s__uncultured_bacterium_g__TPD-58
OTU24	p__Acidobacteriota	c__Thermoanaerobaculia	o__Thermoanaerobaculales	f__Thermoanaerobaculaceae	g__Subgroup_10	s__uncultured_bacterium_g__Subgroup_10
OTU2406	p__Acidobacteriota	c__AT-s3-28	o__unclassified_c__AT-s3-28	f__unclassified_c__AT-s3-28	g__unclassified_c__AT-s3-28	s__uncultured_bacterium_g__unclassified_c__AT-s3-28
OTU2411	p__Acidobacteriota	c__AT-s3-28	o__unclassified_c__AT-s3-28	f__unclassified_c__AT-s3-28	g__unclassified_c__AT-s3-28	s__unclassified_c__AT-s3-28
OTU256	p__Acidobacteriota	c__Thermoanaerobaculia	o__Thermoanaerobaculales	f__Thermoanaerobaculaceae	g__Subgroup_23	s__unclassified_g__Subgroup_23
OTU2627	p__Acidobacteriota	c__Subgroup_22	o__unclassified_c__Subgroup_22	f__unclassified_c__Subgroup_22	g__unclassified_c__Subgroup_22	s__unclassified_c__Subgroup_22
OTU2640	p__Acidobacteriota	c__Aminicenantia	o__Aminicenantales	f__unclassified_o__Aminicenantales	g__unclassified_o__Aminicenantales	s__unclassified_o__Aminicenantales
OTU2647	p__Acidobacteriota	c__Blastocatellia	o__Pyrinomonadales	f__Pyrinomonadaceae	g__RB41	s__unclassified_g__RB41
OTU2676	p__Acidobacteriota	c__Vicinamibacteria	o__Subgroup_17	f__unclassified_o__Subgroup_17	g__unclassified_o__Subgroup_17	s__uncultured_Acidobacteria_bacterium_g__unclassified_o__Subgroup_17
OTU2689	p__Acidobacteriota	c__Subgroup_21	o__unclassified_c__Subgroup_21	f__unclassified_c__Subgroup_21	g__unclassified_c__Subgroup_21	s__uncultured_bacterium_g__unclassified_c__Subgroup_21
OTU2736	p__Acidobacteriota	c__Thermoanaerobaculia	o__Thermoanaerobaculales	f__Thermoanaerobaculaceae	g__Subgroup_10	s__unclassified_g__Subgroup_10
OTU2755	p__Acidobacteriota	c__Thermoanaerobaculia	o__Thermoanaerobaculales	f__Thermoanaerobaculaceae	g__Subgroup_23	s__uncultured_Acidobacterium_sp._g__Subgroup_23
OTU2756	p__Acidobacteriota	c__Vicinamibacteria	o__Subgroup_9	f__unclassified_o__Subgroup_9	g__unclassified_o__Subgroup_9	s__uncultured_bacterium_g__unclassified_o__Subgroup_9
OTU2761	p__Acidobacteriota	c__Thermoanaerobaculia	o__Thermoanaerobaculales	f__Thermoanaerobaculaceae	g__Subgroup_23	s__unclassified_g__Subgroup_23
OTU2796	p__Acidobacteriota	c__Subgroup_22	o__unclassified_c__Subgroup_22	f__unclassified_c__Subgroup_22	g__unclassified_c__Subgroup_22	s__uncultured_bacterium_g__unclassified_c__Subgroup_22
OTU302	p__Acidobacteriota	c__Thermoanaerobaculia	o__Thermoanaerobaculales	f__Thermoanaerobaculaceae	g__Subgroup_23	s__uncultured_bacterium_g__Subgroup_23
OTU330	p__Acidobacteriota	c__Blastocatellia	o__Blastocatellales	f__Blastocatellaceae	g__Blastocatella	s__uncultured_bacterium_g__Blastocatella
OTU3330	p__Acidobacteriota	c__Vicinamibacteria	o__Subgroup_17	f__unclassified_o__Subgroup_17	g__unclassified_o__Subgroup_17	s__uncultured_bacterium_g__unclassified_o__Subgroup_17
OTU3341	p__Acidobacteriota	c__Thermoanaerobaculia	o__Thermoanaerobaculales	f__Thermoanaerobaculaceae	g__Subgroup_10	s__unclassified_g__Subgroup_10
OTU3613	p__Acidobacteriota	c__Subgroup_18	o__unclassified_c__Subgroup_18	f__unclassified_c__Subgroup_18	g__unclassified_c__Subgroup_18	s__unclassified_c__Subgroup_18
OTU3768	p__Acidobacteriota	c__Vicinamibacteria	o__Vicinamibacterales	f__Vicinamibacteraceae	g__unclassified_f__Vicinamibacteraceae	s__uncultured_bacterium_g__unclassified_f__Vicinamibacteraceae
OTU3792	p__Acidobacteriota	c__Thermoanaerobaculia	o__Thermoanaerobaculales	f__Thermoanaerobaculaceae	g__Subgroup_10	s__bacterium_YC-ZSS-LKJ67
OTU3834	p__Acidobacteriota	c__Acidobacteriae	o__Subgroup_2	f__unclassified_o__Subgroup_2	g__unclassified_o__Subgroup_2	s__uncultured_bacterium_g__unclassified_o__Subgroup_2
OTU395	p__Acidobacteriota	c__Vicinamibacteria	o__Vicinamibacterales	f__unclassified_o__Vicinamibacterales	g__unclassified_o__Vicinamibacterales	s__unclassified_o__Vicinamibacterales
OTU3991	p__Acidobacteriota	c__Holophagae	o__Acanthopleuribacterales	f__Acanthopleuribacteraceae	g__Acanthopleuribacter	s__uncultured_bacterium_g__Acanthopleuribacter
OTU400	p__Acidobacteriota	c__Thermoanaerobaculia	o__Thermoanaerobaculales	f__Thermoanaerobaculaceae	g__Subgroup_10	s__uncultured_Acidobacteria_bacterium_g__Subgroup_10
OTU4026	p__Acidobacteriota	c__Aminicenantia	o__Aminicenantales	f__unclassified_o__Aminicenantales	g__unclassified_o__Aminicenantales	s__uncultured_delta_proteobacterium_g__unclassified_o__Aminicenantales
OTU411	p__Acidobacteriota	c__Subgroup_22	o__unclassified_c__Subgroup_22	f__unclassified_c__Subgroup_22	g__unclassified_c__Subgroup_22	s__unclassified_c__Subgroup_22
OTU415	p__Acidobacteriota	c__Thermoanaerobaculia	o__Thermoanaerobaculales	f__Thermoanaerobaculaceae	g__Subgroup_10	s__unclassified_g__Subgroup_10
OTU43	p__Acidobacteriota	c__Subgroup_22	o__unclassified_c__Subgroup_22	f__unclassified_c__Subgroup_22	g__unclassified_c__Subgroup_22	s__uncultured_bacterium_g__unclassified_c__Subgroup_22
OTU4305	p__Acidobacteriota	c__Thermoanaerobaculia	o__Thermoanaerobaculales	f__Thermoanaerobaculaceae	g__Subgroup_10	s__bacterium_YC-ZSS-LKJ67
OTU4310	p__Acidobacteriota	c__Vicinamibacteria	o__Vicinamibacterales	f__unclassified_o__Vicinamibacterales	g__unclassified_o__Vicinamibacterales	s__unclassified_o__Vicinamibacterales
OTU4374	p__Acidobacteriota	c__Thermoanaerobaculia	o__Thermoanaerobaculales	f__Thermoanaerobaculaceae	g__Subgroup_23	s__unclassified_g__Subgroup_23
OTU4431	p__Acidobacteriota	c__Acidobacteriae	o__PAUC26f	f__unclassified_o__PAUC26f	g__unclassified_o__PAUC26f	s__unclassified_o__PAUC26f
OTU4552	p__Acidobacteriota	c__Acidobacteriae	o__PAUC26f	f__unclassified_o__PAUC26f	g__unclassified_o__PAUC26f	s__unclassified_o__PAUC26f
OTU472	p__Acidobacteriota	c__Thermoanaerobaculia	o__Thermoanaerobaculales	f__Thermoanaerobaculaceae	g__Subgroup_23	s__uncultured_bacterium_g__Subgroup_23
OTU475	p__Acidobacteriota	c__Thermoanaerobaculia	o__Thermoanaerobaculales	f__Thermoanaerobaculaceae	g__Subgroup_10	s__uncultured_Acidobacteria_bacterium_g__Subgroup_10
OTU4769	p__Acidobacteriota	c__Acidobacteriae	o__PAUC26f	f__unclassified_o__PAUC26f	g__unclassified_o__PAUC26f	s__uncultured_bacterium_g__unclassified_o__PAUC26f
OTU4852	p__Acidobacteriota	c__Thermoanaerobaculia	o__Thermoanaerobaculales	f__Thermoanaerobaculaceae	g__Subgroup_10	s__unclassified_g__Subgroup_10
OTU502	p__Acidobacteriota	c__Thermoanaerobaculia	o__Thermoanaerobaculales	f__Thermoanaerobaculaceae	g__Subgroup_23	s__uncultured_Acidobacterium_sp._g__Subgroup_23
OTU532	p__Acidobacteriota	c__Subgroup_22	o__unclassified_c__Subgroup_22	f__unclassified_c__Subgroup_22	g__unclassified_c__Subgroup_22	s__uncultured_bacterium_g__unclassified_c__Subgroup_22
OTU551	p__Acidobacteriota	c__AT-s3-28	o__unclassified_c__AT-s3-28	f__unclassified_c__AT-s3-28	g__unclassified_c__AT-s3-28	s__unclassified_c__AT-s3-28
OTU556	p__Acidobacteriota	c__Aminicenantia	o__Aminicenantales	f__unclassified_o__Aminicenantales	g__unclassified_o__Aminicenantales	s__unclassified_o__Aminicenantales
OTU563	p__Acidobacteriota	c__Subgroup_26	o__unclassified_c__Subgroup_26	f__unclassified_c__Subgroup_26	g__unclassified_c__Subgroup_26	s__uncultured_Acidobacteria_bacterium_g__unclassified_c__Subgroup_26
OTU595	p__Acidobacteriota	c__Thermoanaerobaculia	o__Thermoanaerobaculales	f__Thermoanaerobaculaceae	g__Subgroup_23	s__unclassified_g__Subgroup_23
OTU6	p__Acidobacteriota	c__AT-s3-28	o__unclassified_c__AT-s3-28	f__unclassified_c__AT-s3-28	g__unclassified_c__AT-s3-28	s__uncultured_Acidobacteria_bacterium_g__unclassified_c__AT-s3-28
OTU612	p__Acidobacteriota	c__Vicinamibacteria	o__Subgroup_9	f__unclassified_o__Subgroup_9	g__unclassified_o__Subgroup_9	s__unclassified_o__Subgroup_9
OTU635	p__Acidobacteriota	c__Thermoanaerobaculia	o__Thermoanaerobaculales	f__Thermoanaerobaculaceae	g__Subgroup_10	s__unclassified_g__Subgroup_10
OTU651	p__Acidobacteriota	c__Holophagae	o__Holophagales	f__Holophagaceae	g__unclassified_f__Holophagaceae	s__unclassified_f__Holophagaceae
OTU66	p__Acidobacteriota	c__Thermoanaerobaculia	o__Thermoanaerobaculales	f__Thermoanaerobaculaceae	g__TPD-58	s__uncultured_bacterium_g__TPD-58
OTU698	p__Acidobacteriota	c__Vicinamibacteria	o__Subgroup_9	f__unclassified_o__Subgroup_9	g__unclassified_o__Subgroup_9	s__uncultured_Acidobacteria_bacterium_g__unclassified_o__Subgroup_9
OTU718	p__Acidobacteriota	c__Thermoanaerobaculia	o__Thermoanaerobaculales	f__Thermoanaerobaculaceae	g__Subgroup_10	s__uncultured_Acidobacterium_sp._g__Subgroup_10
OTU744	p__Acidobacteriota	c__Subgroup_21	o__unclassified_c__Subgroup_21	f__unclassified_c__Subgroup_21	g__unclassified_c__Subgroup_21	s__uncultured_bacterium_g__unclassified_c__Subgroup_21
OTU772	p__Acidobacteriota	c__Thermoanaerobaculia	o__Thermoanaerobaculales	f__Thermoanaerobaculaceae	g__Subgroup_23	s__uncultured_bacterium_g__Subgroup_23
OTU791	p__Acidobacteriota	c__Subgroup_22	o__unclassified_c__Subgroup_22	f__unclassified_c__Subgroup_22	g__unclassified_c__Subgroup_22	s__uncultured_organism_g__unclassified_c__Subgroup_22
OTU800	p__Acidobacteriota	c__Subgroup_22	o__unclassified_c__Subgroup_22	f__unclassified_c__Subgroup_22	g__unclassified_c__Subgroup_22	s__unclassified_c__Subgroup_22
OTU818	p__Acidobacteriota	c__Thermoanaerobaculia	o__Thermoanaerobaculales	f__Thermoanaerobaculaceae	g__Subgroup_10	s__unclassified_g__Subgroup_10
OTU832	p__Acidobacteriota	c__Thermoanaerobaculia	o__Thermoanaerobaculales	f__Thermoanaerobaculaceae	g__Subgroup_10	s__uncultured_Acidobacteriaceae_bacterium_g__Subgroup_10
OTU870	p__Acidobacteriota	c__Thermoanaerobaculia	o__Thermoanaerobaculales	f__Thermoanaerobaculaceae	g__Subgroup_23	s__unclassified_g__Subgroup_23
OTU933	p__Acidobacteriota	c__Aminicenantia	o__Aminicenantales	f__unclassified_o__Aminicenantales	g__unclassified_o__Aminicenantales	s__unclassified_o__Aminicenantales
OTU976	p__Acidobacteriota	c__Thermoanaerobaculia	o__Thermoanaerobaculales	f__Thermoanaerobaculaceae	g__Subgroup_10	s__unclassified_g__Subgroup_10
OTU985	p__Acidobacteriota	c__Thermoanaerobaculia	o__Thermoanaerobaculales	f__Thermoanaerobaculaceae	g__Subgroup_10	s__unclassified_g__Subgroup_10
OTU988	p__Acidobacteriota	c__Thermoanaerobaculia	o__Thermoanaerobaculales	f__Thermoanaerobaculaceae	g__Subgroup_10	s__uncultured_bacterium_g__Subgroup_10
OTU1007	p__Actinobacteriota	c__Acidimicrobiia	o__Actinomarinales	f__unclassified_o__Actinomarinales	g__unclassified_o__Actinomarinales	s__unclassified_o__Actinomarinales
OTU1059	p__Actinobacteriota	c__Coriobacteriia	o__Coriobacteriales	f__Coriobacteriaceae	g__Collinsella	s__Collinsella_aerofaciens
OTU1077	p__Actinobacteriota	c__Acidimicrobiia	o__Actinomarinales	f__unclassified_o__Actinomarinales	g__unclassified_o__Actinomarinales	s__uncultured_organism_g__unclassified_o__Actinomarinales
OTU1136	p__Actinobacteriota	c__Actinobacteria	o__Propionibacteriales	f__Propionibacteriaceae	g__unclassified_f__Propionibacteriaceae	s__Gram-positive_bacterium_SOGA22
OTU1154	p__Actinobacteriota	c__Coriobacteriia	o__OPB41	f__unclassified_o__OPB41	g__unclassified_o__OPB41	s__uncultured_bacterium_g__unclassified_o__OPB41
OTU121	p__Actinobacteriota	c__Actinobacteria	o__Propionibacteriales	f__Propionibacteriaceae	g__Brooklawnia	s__unclassified_g__Brooklawnia
OTU1220	p__Actinobacteriota	c__Actinobacteria	o__Propionibacteriales	f__Propionibacteriaceae	g__unclassified_f__Propionibacteriaceae	s__unclassified_f__Propionibacteriaceae
OTU1221	p__Actinobacteriota	c__Acidimicrobiia	o__Actinomarinales	f__unclassified_o__Actinomarinales	g__unclassified_o__Actinomarinales	s__uncultured_bacterium_g__unclassified_o__Actinomarinales
OTU1238	p__Actinobacteriota	c__Thermoleophilia	o__Gaiellales	f__unclassified_o__Gaiellales	g__unclassified_o__Gaiellales	s__unclassified_o__Gaiellales
OTU1246	p__Actinobacteriota	c__Coriobacteriia	o__OPB41	f__unclassified_o__OPB41	g__unclassified_o__OPB41	s__unidentified_marine_bacterioplankton_g__unclassified_o__OPB41
OTU1259	p__Actinobacteriota	c__Acidimicrobiia	o__Actinomarinales	f__unclassified_o__Actinomarinales	g__unclassified_o__Actinomarinales	s__unclassified_o__Actinomarinales
OTU1265	p__Actinobacteriota	c__Acidimicrobiia	o__Actinomarinales	f__unclassified_o__Actinomarinales	g__unclassified_o__Actinomarinales	s__unclassified_o__Actinomarinales
OTU1290	p__Actinobacteriota	c__Coriobacteriia	o__OPB41	f__unclassified_o__OPB41	g__unclassified_o__OPB41	s__unclassified_o__OPB41
OTU1315	p__Actinobacteriota	c__WCHB1-81	o__unclassified_c__WCHB1-81	f__unclassified_c__WCHB1-81	g__unclassified_c__WCHB1-81	s__unclassified_c__WCHB1-81
OTU1331	p__Actinobacteriota	c__Thermoleophilia	o__Solirubrobacterales	f__67-14	g__unclassified_f__67-14	s__uncultured_bacterium_g__unclassified_f__67-14
OTU1333	p__Actinobacteriota	c__Coriobacteriia	o__Coriobacteriales	f__Atopobiaceae	g__Atopobium	s__unclassified_g__Atopobium
OTU1363	p__Actinobacteriota	c__Thermoleophilia	o__Gaiellales	f__unclassified_o__Gaiellales	g__unclassified_o__Gaiellales	s__unclassified_o__Gaiellales
OTU1413	p__Actinobacteriota	c__Actinobacteria	o__Micrococcales	f__Dermacoccaceae	g__Flexivirga	s__Flexivirga_sp.
OTU1489	p__Actinobacteriota	c__Acidimicrobiia	o__Actinomarinales	f__unclassified_o__Actinomarinales	g__unclassified_o__Actinomarinales	s__uncultured_Actinomycetales_bacterium_g__unclassified_o__Actinomarinales
OTU1512	p__Actinobacteriota	c__Actinobacteria	o__Actinomycetales	f__Actinomycetaceae	g__unclassified_f__Actinomycetaceae	s__metagenome_g__unclassified_f__Actinomycetaceae
OTU165	p__Actinobacteriota	c__Acidimicrobiia	o__Actinomarinales	f__unclassified_o__Actinomarinales	g__unclassified_o__Actinomarinales	s__unclassified_o__Actinomarinales
OTU1709	p__Actinobacteriota	c__Acidimicrobiia	o__Actinomarinales	f__unclassified_o__Actinomarinales	g__unclassified_o__Actinomarinales	s__unclassified_o__Actinomarinales
OTU1754	p__Actinobacteriota	c__Actinobacteria	o__Micrococcales	f__Intrasporangiaceae	g__Tetrasphaera	s__metagenome_g__Tetrasphaera
OTU179	p__Actinobacteriota	c__Actinobacteria	o__PeM15	f__unclassified_o__PeM15	g__unclassified_o__PeM15	s__uncultured_Actinomycetales_bacterium_g__unclassified_o__PeM15
OTU1833	p__Actinobacteriota	c__Actinobacteria	o__Corynebacteriales	f__Corynebacteriaceae	g__Corynebacterium	s__Corynebacterium_variabile_DSM_44702
OTU1857	p__Actinobacteriota	c__Actinobacteria	o__Micrococcales	f__Dermacoccaceae	g__Branchiibius	s__Branchiibius_hedensis
OTU186	p__Actinobacteriota	c__Thermoleophilia	o__Solirubrobacterales	f__67-14	g__unclassified_f__67-14	s__uncultured_bacterium_g__unclassified_f__67-14
OTU1879	p__Actinobacteriota	c__Acidimicrobiia	o__Actinomarinales	f__Actinomarinaceae	g__Candidatus_Actinomarina	s__uncultured_marine_bacterium_g__Candidatus_Actinomarina
OTU2076	p__Actinobacteriota	c__Coriobacteriia	o__Coriobacteriales	f__Atopobiaceae	g__Olsenella	s__Olsenella_sp._Marseille-P2300
OTU2200	p__Actinobacteriota	c__Actinobacteria	o__Bifidobacteriales	f__Bifidobacteriaceae	g__Bifidobacterium	s__unclassified_g__Bifidobacterium
OTU2243	p__Actinobacteriota	c__Actinobacteria	o__Bifidobacteriales	f__Bifidobacteriaceae	g__Gardnerella	s__Gardnerella_vaginalis
OTU2291	p__Actinobacteriota	c__Acidimicrobiia	o__unclassified_c__Acidimicrobiia	f__unclassified_c__Acidimicrobiia	g__unclassified_c__Acidimicrobiia	s__unclassified_c__Acidimicrobiia
OTU2510	p__Actinobacteriota	c__Acidimicrobiia	o__Actinomarinales	f__unclassified_o__Actinomarinales	g__unclassified_o__Actinomarinales	s__unclassified_o__Actinomarinales
OTU2590	p__Actinobacteriota	c__Coriobacteriia	o__Coriobacteriales	f__Atopobiaceae	g__Atopobium	s__Atopobium_vaginae_DSM_15829
OTU2595	p__Actinobacteriota	c__Acidimicrobiia	o__Actinomarinales	f__unclassified_o__Actinomarinales	g__unclassified_o__Actinomarinales	s__unclassified_o__Actinomarinales
OTU2619	p__Actinobacteriota	c__Actinobacteria	o__Corynebacteriales	f__Nocardiaceae	g__Rhodococcus	s__unclassified_g__Rhodococcus
OTU263	p__Actinobacteriota	c__Actinobacteria	o__Actinomycetales	f__Actinomycetaceae	g__unclassified_f__Actinomycetaceae	s__Actinomycetaceae_bacterium_sk1b4
OTU2641	p__Actinobacteriota	c__Actinobacteria	o__Corynebacteriales	f__Nocardiaceae	g__Rhodococcus	s__unclassified_g__Rhodococcus
OTU2663	p__Actinobacteriota	c__Actinobacteria	o__Micrococcales	f__Microbacteriaceae	g__Leucobacter	s__unclassified_g__Leucobacter
OTU2725	p__Actinobacteriota	c__Acidimicrobiia	o__Actinomarinales	f__unclassified_o__Actinomarinales	g__unclassified_o__Actinomarinales	s__unclassified_o__Actinomarinales
OTU2775	p__Actinobacteriota	c__WCHB1-81	o__unclassified_c__WCHB1-81	f__unclassified_c__WCHB1-81	g__unclassified_c__WCHB1-81	s__unclassified_c__WCHB1-81
OTU2789	p__Actinobacteriota	c__Acidimicrobiia	o__Actinomarinales	f__unclassified_o__Actinomarinales	g__unclassified_o__Actinomarinales	s__unclassified_o__Actinomarinales
OTU2826	p__Actinobacteriota	c__Acidimicrobiia	o__Microtrichales	f__Microtrichaceae	g__unclassified_f__Microtrichaceae	s__unclassified_f__Microtrichaceae
OTU2852	p__Actinobacteriota	c__Coriobacteriia	o__Coriobacteriales	f__Atopobiaceae	g__Olsenella	s__Olsenella_umbonata
OTU2873	p__Actinobacteriota	c__Actinobacteria	o__Micrococcales	f__Microbacteriaceae	g__Candidatus_Aquiluna	s__unclassified_g__Candidatus_Aquiluna
OTU2900	p__Actinobacteriota	c__Actinobacteria	o__unclassified_c__Actinobacteria	f__unclassified_c__Actinobacteria	g__unclassified_c__Actinobacteria	s__unclassified_c__Actinobacteria
OTU2907	p__Actinobacteriota	c__Acidimicrobiia	o__Microtrichales	f__Ilumatobacteraceae	g__Ilumatobacter	s__Ilumatobacter_fluminis
OTU2919	p__Actinobacteriota	c__Acidimicrobiia	o__Microtrichales	f__unclassified_o__Microtrichales	g__unclassified_o__Microtrichales	s__unclassified_o__Microtrichales
OTU2956	p__Actinobacteriota	c__Actinobacteria	o__Micrococcales	f__Intrasporangiaceae	g__Ornithinimicrobium	s__uncultured_bacterium_g__Ornithinimicrobium
OTU297	p__Actinobacteriota	c__Acidimicrobiia	o__Actinomarinales	f__unclassified_o__Actinomarinales	g__unclassified_o__Actinomarinales	s__uncultured_actinobacterium_g__unclassified_o__Actinomarinales
OTU30	p__Actinobacteriota	c__Actinobacteria	o__Frankiales	f__Sporichthyaceae	g__unclassified_f__Sporichthyaceae	s__uncultured_bacterium_g__unclassified_f__Sporichthyaceae
OTU3108	p__Actinobacteriota	c__Actinobacteria	o__Corynebacteriales	f__Nocardiaceae	g__Rhodococcus	s__Rhodococcus_ruber
OTU313	p__Actinobacteriota	c__Acidimicrobiia	o__Actinomarinales	f__unclassified_o__Actinomarinales	g__unclassified_o__Actinomarinales	s__uncultured_actinobacterium_g__unclassified_o__Actinomarinales
OTU3141	p__Actinobacteriota	c__Actinobacteria	o__unclassified_c__Actinobacteria	f__unclassified_c__Actinobacteria	g__unclassified_c__Actinobacteria	s__unclassified_c__Actinobacteria
OTU316	p__Actinobacteriota	c__Actinobacteria	o__Micrococcales	f__Micrococcaceae	g__Kocuria	s__Kocuria_rosea
OTU3170	p__Actinobacteriota	c__Acidimicrobiia	o__Actinomarinales	f__unclassified_o__Actinomarinales	g__unclassified_o__Actinomarinales	s__unclassified_o__Actinomarinales
OTU327	p__Actinobacteriota	c__Acidimicrobiia	o__Actinomarinales	f__unclassified_o__Actinomarinales	g__unclassified_o__Actinomarinales	s__unclassified_o__Actinomarinales
OTU3271	p__Actinobacteriota	c__Actinobacteria	o__Micrococcales	f__Microbacteriaceae	g__Leucobacter	s__unclassified_g__Leucobacter
OTU3324	p__Actinobacteriota	c__Actinobacteria	o__Micrococcales	f__Microbacteriaceae	g__Microbacterium	s__Microbacterium_aquimaris
OTU3325	p__Actinobacteriota	c__Acidimicrobiia	o__Actinomarinales	f__unclassified_o__Actinomarinales	g__unclassified_o__Actinomarinales	s__uncultured_Actinomycetales_bacterium_g__unclassified_o__Actinomarinales
OTU3355	p__Actinobacteriota	c__Acidimicrobiia	o__Actinomarinales	f__unclassified_o__Actinomarinales	g__unclassified_o__Actinomarinales	s__uncultured_bacterium_g__unclassified_o__Actinomarinales
OTU3389	p__Actinobacteriota	c__Thermoleophilia	o__Gaiellales	f__unclassified_o__Gaiellales	g__unclassified_o__Gaiellales	s__uncultured_actinobacterium_g__unclassified_o__Gaiellales
OTU345	p__Actinobacteriota	c__Actinobacteria	o__Propionibacteriales	f__Propionibacteriaceae	g__unclassified_f__Propionibacteriaceae	s__metagenome_g__unclassified_f__Propionibacteriaceae
OTU3479	p__Actinobacteriota	c__Actinobacteria	o__Micrococcales	f__Microbacteriaceae	g__unclassified_f__Microbacteriaceae	s__unclassified_f__Microbacteriaceae
OTU3483	p__Actinobacteriota	c__Acidimicrobiia	o__Microtrichales	f__Microtrichaceae	g__IMCC26207	s__unclassified_g__IMCC26207
OTU3486	p__Actinobacteriota	c__Acidimicrobiia	o__Actinomarinales	f__unclassified_o__Actinomarinales	g__unclassified_o__Actinomarinales	s__uncultured_actinobacterium_g__unclassified_o__Actinomarinales
OTU3505	p__Actinobacteriota	c__Actinobacteria	o__Nitriliruptorales	f__Nitriliruptoraceae	g__unclassified_f__Nitriliruptoraceae	s__uncultured_bacterium_g__unclassified_f__Nitriliruptoraceae
OTU3508	p__Actinobacteriota	c__Acidimicrobiia	o__Microtrichales	f__Microtrichaceae	g__unclassified_f__Microtrichaceae	s__unclassified_f__Microtrichaceae
OTU351	p__Actinobacteriota	c__Acidimicrobiia	o__Actinomarinales	f__unclassified_o__Actinomarinales	g__unclassified_o__Actinomarinales	s__uncultured_actinobacterium_g__unclassified_o__Actinomarinales
OTU3525	p__Actinobacteriota	c__Actinobacteria	o__Corynebacteriales	f__Dietziaceae	g__Dietzia	s__Dietzia_maris
OTU3599	p__Actinobacteriota	c__Acidimicrobiia	o__Microtrichales	f__Microtrichaceae	g__unclassified_f__Microtrichaceae	s__unclassified_f__Microtrichaceae
OTU3669	p__Actinobacteriota	c__Thermoleophilia	o__Solirubrobacterales	f__67-14	g__unclassified_f__67-14	s__unclassified_f__67-14
OTU3679	p__Actinobacteriota	c__Actinobacteria	o__Corynebacteriales	f__Mycobacteriaceae	g__Mycobacterium	s__Mycobacterium_sp._g__Mycobacterium
OTU3717	p__Actinobacteriota	c__Thermoleophilia	o__Gaiellales	f__Gaiellaceae	g__Gaiella	s__uncultured_actinobacterium_g__Gaiella
OTU3739	p__Actinobacteriota	c__Thermoleophilia	o__Solirubrobacterales	f__Solirubrobacteraceae	g__Conexibacter	s__unclassified_g__Conexibacter
OTU3757	p__Actinobacteriota	c__Acidimicrobiia	o__Microtrichales	f__unclassified_o__Microtrichales	g__unclassified_o__Microtrichales	s__unclassified_o__Microtrichales
OTU3758	p__Actinobacteriota	c__Thermoleophilia	o__Gaiellales	f__unclassified_o__Gaiellales	g__unclassified_o__Gaiellales	s__uncultured_organism_g__unclassified_o__Gaiellales
OTU3763	p__Actinobacteriota	c__Actinobacteria	o__Micrococcales	f__Microbacteriaceae	g__unclassified_f__Microbacteriaceae	s__unclassified_f__Microbacteriaceae
OTU3801	p__Actinobacteriota	c__Actinobacteria	o__Streptomycetales	f__Streptomycetaceae	g__Streptomyces	s__unclassified_g__Streptomyces
OTU3817	p__Actinobacteriota	c__Actinobacteria	o__Streptosporangiales	f__Nocardiopsaceae	g__Thermobifida	s__Thermobifida_fusca
OTU3928	p__Actinobacteriota	c__Actinobacteria	o__PeM15	f__unclassified_o__PeM15	g__unclassified_o__PeM15	s__marine_metagenome_g__unclassified_o__PeM15
OTU4009	p__Actinobacteriota	c__Thermoleophilia	o__unclassified_c__Thermoleophilia	f__unclassified_c__Thermoleophilia	g__unclassified_c__Thermoleophilia	s__uncultured_bacterium_g__unclassified_c__Thermoleophilia
OTU4044	p__Actinobacteriota	c__Actinobacteria	o__Bifidobacteriales	f__Bifidobacteriaceae	g__Bifidobacterium	s__Bifidobacterium_pseudolongum
OTU4051	p__Actinobacteriota	c__Acidimicrobiia	o__Microtrichales	f__Iamiaceae	g__Iamia	s__unclassified_g__Iamia
OTU4089	p__Actinobacteriota	c__Actinobacteria	o__Nitriliruptorales	f__Nitriliruptoraceae	g__unclassified_f__Nitriliruptoraceae	s__unclassified_f__Nitriliruptoraceae
OTU4092	p__Actinobacteriota	c__Thermoleophilia	o__Solirubrobacterales	f__Solirubrobacteraceae	g__Patulibacter	s__uncultured_Patulibacter_sp.
OTU4094	p__Actinobacteriota	c__Thermoleophilia	o__Gaiellales	f__unclassified_o__Gaiellales	g__unclassified_o__Gaiellales	s__unclassified_o__Gaiellales
OTU4095	p__Actinobacteriota	c__Acidimicrobiia	o__Microtrichales	f__Microtrichaceae	g__Sva0996_marine_group	s__unclassified_g__Sva0996_marine_group
OTU4110	p__Actinobacteriota	c__Acidimicrobiia	o__unclassified_c__Acidimicrobiia	f__unclassified_c__Acidimicrobiia	g__unclassified_c__Acidimicrobiia	s__unclassified_c__Acidimicrobiia
OTU4114	p__Actinobacteriota	c__Acidimicrobiia	o__Microtrichales	f__Ilumatobacteraceae	g__Ilumatobacter	s__uncultured_actinobacterium_g__Ilumatobacter
OTU4122	p__Actinobacteriota	c__Actinobacteria	o__Streptomycetales	f__Streptomycetaceae	g__Streptomyces	s__Streptomyces_albidoflavus_g__Streptomyces
OTU4124	p__Actinobacteriota	c__Actinobacteria	o__Micrococcales	f__Microbacteriaceae	g__Candidatus_Aquiluna	s__uncultured_bacterium_g__Candidatus_Aquiluna
OTU4164	p__Actinobacteriota	c__Acidimicrobiia	o__Actinomarinales	f__unclassified_o__Actinomarinales	g__unclassified_o__Actinomarinales	s__unclassified_o__Actinomarinales
OTU4166	p__Actinobacteriota	c__Actinobacteria	o__PeM15	f__unclassified_o__PeM15	g__unclassified_o__PeM15	s__unclassified_o__PeM15
OTU4167	p__Actinobacteriota	c__Acidimicrobiia	o__Actinomarinales	f__unclassified_o__Actinomarinales	g__unclassified_o__Actinomarinales	s__unclassified_o__Actinomarinales
OTU4181	p__Actinobacteriota	c__Acidimicrobiia	o__Actinomarinales	f__unclassified_o__Actinomarinales	g__unclassified_o__Actinomarinales	s__unclassified_o__Actinomarinales
OTU4215	p__Actinobacteriota	c__Actinobacteria	o__Bifidobacteriales	f__Bifidobacteriaceae	g__Bifidobacterium	s__Bifidobacterium_pullorum_subsp._saeculare
OTU4227	p__Actinobacteriota	c__Acidimicrobiia	o__Microtrichales	f__unclassified_o__Microtrichales	g__unclassified_o__Microtrichales	s__unclassified_o__Microtrichales
OTU4232	p__Actinobacteriota	c__Actinobacteria	o__Propionibacteriales	f__Propionibacteriaceae	g__Tessaracoccus	s__metagenome_g__Tessaracoccus
OTU4274	p__Actinobacteriota	c__Acidimicrobiia	o__Microtrichales	f__Microtrichaceae	g__unclassified_f__Microtrichaceae	s__uncultured_Acidimicrobiales_bacterium_g__unclassified_f__Microtrichaceae
OTU4334	p__Actinobacteriota	c__Acidimicrobiia	o__Microtrichales	f__Microtrichaceae	g__Sva0996_marine_group	s__unclassified_g__Sva0996_marine_group
OTU4360	p__Actinobacteriota	c__Actinobacteria	o__Propionibacteriales	f__Propionibacteriaceae	g__Cutibacterium	s__Propionibacterium_sp._oral_taxon_193
OTU4399	p__Actinobacteriota	c__Acidimicrobiia	o__Microtrichales	f__unclassified_o__Microtrichales	g__unclassified_o__Microtrichales	s__uncultured_Acidimicrobiales_bacterium_g__unclassified_o__Microtrichales
OTU4402	p__Actinobacteriota	c__Acidimicrobiia	o__Microtrichales	f__Microtrichaceae	g__Sva0996_marine_group	s__uncultured_bacterium_g__Sva0996_marine_group
OTU4417	p__Actinobacteriota	c__Actinobacteria	o__Nitriliruptorales	f__Nitriliruptoraceae	g__Egicoccus	s__uncultured_bacterium_g__Egicoccus
OTU4425	p__Actinobacteriota	c__Actinobacteria	o__Corynebacteriales	f__Nocardiaceae	g__Rhodococcus	s__Rhodococcus_erythropolis
OTU4432	p__Actinobacteriota	c__Actinobacteria	o__Propionibacteriales	f__Nocardioidaceae	g__Marmoricola	s__unclassified_g__Marmoricola
OTU4450	p__Actinobacteriota	c__Acidimicrobiia	o__Microtrichales	f__Microtrichaceae	g__IMCC26207	s__uncultured_bacterium_g__IMCC26207
OTU4496	p__Actinobacteriota	c__Acidimicrobiia	o__Actinomarinales	f__unclassified_o__Actinomarinales	g__unclassified_o__Actinomarinales	s__uncultured_bacterium_g__unclassified_o__Actinomarinales
OTU4507	p__Actinobacteriota	c__Actinobacteria	o__Corynebacteriales	f__Nocardiaceae	g__Gordonia	s__Gordonia_sputi
OTU4511	p__Actinobacteriota	c__Acidimicrobiia	o__Microtrichales	f__Ilumatobacteraceae	g__Ilumatobacter	s__uncultured_actinobacterium_g__Ilumatobacter
OTU4527	p__Actinobacteriota	c__Actinobacteria	o__Micrococcales	f__Microbacteriaceae	g__Aurantimicrobium	s__uncultured_bacterium_g__Aurantimicrobium
OTU4554	p__Actinobacteriota	c__Acidimicrobiia	o__Microtrichales	f__unclassified_o__Microtrichales	g__unclassified_o__Microtrichales	s__uncultured_actinobacterium_g__unclassified_o__Microtrichales
OTU4563	p__Actinobacteriota	c__Acidimicrobiia	o__Actinomarinales	f__unclassified_o__Actinomarinales	g__unclassified_o__Actinomarinales	s__uncultured_actinobacterium_g__unclassified_o__Actinomarinales
OTU4630	p__Actinobacteriota	c__Acidimicrobiia	o__Microtrichales	f__Microtrichaceae	g__Sva0996_marine_group	s__uncultured_bacterium_g__Sva0996_marine_group
OTU4640	p__Actinobacteriota	c__Acidimicrobiia	o__Actinomarinales	f__unclassified_o__Actinomarinales	g__unclassified_o__Actinomarinales	s__unclassified_o__Actinomarinales
OTU4649	p__Actinobacteriota	c__Acidimicrobiia	o__Actinomarinales	f__unclassified_o__Actinomarinales	g__unclassified_o__Actinomarinales	s__unclassified_o__Actinomarinales
OTU4668	p__Actinobacteriota	c__Acidimicrobiia	o__Microtrichales	f__Ilumatobacteraceae	g__Ilumatobacter	s__unclassified_g__Ilumatobacter
OTU4671	p__Actinobacteriota	c__Actinobacteria	o__Micrococcales	f__Microbacteriaceae	g__Microbacterium	s__Microbacterium_esteraromaticum
OTU4687	p__Actinobacteriota	c__Acidimicrobiia	o__Microtrichales	f__Ilumatobacteraceae	g__Ilumatobacter	s__Ilumatobacter_nonamiensis_YM16-303
OTU4700	p__Actinobacteriota	c__Acidimicrobiia	o__Microtrichales	f__Microtrichaceae	g__Sva0996_marine_group	s__unclassified_g__Sva0996_marine_group
OTU4712	p__Actinobacteriota	c__Actinobacteria	o__Micrococcales	f__Microbacteriaceae	g__unclassified_f__Microbacteriaceae	s__unclassified_f__Microbacteriaceae
OTU4734	p__Actinobacteriota	c__Actinobacteria	o__Euzebyales	f__Euzebyaceae	g__Euzebya	s__Euzebya_sp._DY32-46
OTU4745	p__Actinobacteriota	c__Acidimicrobiia	o__Microtrichales	f__Ilumatobacteraceae	g__Ilumatobacter	s__uncultured_bacterium_g__Ilumatobacter
OTU4758	p__Actinobacteriota	c__Acidimicrobiia	o__Microtrichales	f__Microtrichaceae	g__Sva0996_marine_group	s__uncultured_organism_g__Sva0996_marine_group
OTU4760	p__Actinobacteriota	c__Acidimicrobiia	o__Microtrichales	f__Microtrichaceae	g__IMCC26207	s__uncultured_actinobacterium_g__IMCC26207
OTU4780	p__Actinobacteriota	c__Thermoleophilia	o__Solirubrobacterales	f__67-14	g__unclassified_f__67-14	s__uncultured_bacterium_g__unclassified_f__67-14
OTU4809	p__Actinobacteriota	c__Actinobacteria	o__Micrococcales	f__Microbacteriaceae	g__unclassified_f__Microbacteriaceae	s__unclassified_f__Microbacteriaceae
OTU481	p__Actinobacteriota	c__Actinobacteria	o__Corynebacteriales	f__Mycobacteriaceae	g__Mycobacterium	s__unclassified_g__Mycobacterium
OTU4853	p__Actinobacteriota	c__Acidimicrobiia	o__Microtrichales	f__Microtrichaceae	g__Sva0996_marine_group	s__unclassified_g__Sva0996_marine_group
OTU4861	p__Actinobacteriota	c__Acidimicrobiia	o__Microtrichales	f__Microtrichaceae	g__Sva0996_marine_group	s__unclassified_g__Sva0996_marine_group
OTU4865	p__Actinobacteriota	c__Actinobacteria	o__Micrococcales	f__Micrococcaceae	g__Arthrobacter	s__unclassified_g__Arthrobacter
OTU507	p__Actinobacteriota	c__Actinobacteria	o__Bifidobacteriales	f__Bifidobacteriaceae	g__Bifidobacterium	s__Bifidobacterium_thermophilum_RBL67
OTU519	p__Actinobacteriota	c__Acidimicrobiia	o__Microtrichales	f__Microtrichaceae	g__Sva0996_marine_group	s__uncultured_bacterium_g__Sva0996_marine_group
OTU526	p__Actinobacteriota	c__Thermoleophilia	o__Solirubrobacterales	f__67-14	g__unclassified_f__67-14	s__metagenome_g__unclassified_f__67-14
OTU627	p__Actinobacteriota	c__Acidimicrobiia	o__Actinomarinales	f__unclassified_o__Actinomarinales	g__unclassified_o__Actinomarinales	s__uncultured_actinobacterium_g__unclassified_o__Actinomarinales
OTU684	p__Actinobacteriota	c__Acidimicrobiia	o__Microtrichales	f__Microtrichaceae	g__unclassified_f__Microtrichaceae	s__unclassified_f__Microtrichaceae
OTU69	p__Actinobacteriota	c__Coriobacteriia	o__OPB41	f__unclassified_o__OPB41	g__unclassified_o__OPB41	s__uncultured_bacterium_g__unclassified_o__OPB41
OTU717	p__Actinobacteriota	c__Acidimicrobiia	o__Microtrichales	f__Microtrichaceae	g__Sva0996_marine_group	s__unclassified_g__Sva0996_marine_group
OTU743	p__Actinobacteriota	c__Acidimicrobiia	o__Microtrichales	f__Microtrichaceae	g__Sva0996_marine_group	s__uncultured_actinobacterium_g__Sva0996_marine_group
OTU76	p__Actinobacteriota	c__Actinobacteria	o__Propionibacteriales	f__Propionibacteriaceae	g__unclassified_f__Propionibacteriaceae	s__unclassified_f__Propionibacteriaceae
OTU785	p__Actinobacteriota	c__Thermoleophilia	o__Gaiellales	f__unclassified_o__Gaiellales	g__unclassified_o__Gaiellales	s__unclassified_o__Gaiellales
OTU788	p__Actinobacteriota	c__Acidimicrobiia	o__Actinomarinales	f__unclassified_o__Actinomarinales	g__unclassified_o__Actinomarinales	s__unclassified_o__Actinomarinales
OTU803	p__Actinobacteriota	c__Acidimicrobiia	o__Microtrichales	f__Microtrichaceae	g__Sva0996_marine_group	s__uncultured_organism_g__Sva0996_marine_group
OTU805	p__Actinobacteriota	c__Acidimicrobiia	o__Microtrichales	f__unclassified_o__Microtrichales	g__unclassified_o__Microtrichales	s__unclassified_o__Microtrichales
OTU811	p__Actinobacteriota	c__Acidimicrobiia	o__Actinomarinales	f__unclassified_o__Actinomarinales	g__unclassified_o__Actinomarinales	s__unclassified_o__Actinomarinales
OTU851	p__Actinobacteriota	c__Actinobacteria	o__PeM15	f__unclassified_o__PeM15	g__unclassified_o__PeM15	s__uncultured_soil_bacterium_g__unclassified_o__PeM15
OTU867	p__Actinobacteriota	c__Acidimicrobiia	o__Microtrichales	f__Microtrichaceae	g__Sva0996_marine_group	s__uncultured_marine_bacterium_g__Sva0996_marine_group
OTU891	p__Actinobacteriota	c__Acidimicrobiia	o__Actinomarinales	f__unclassified_o__Actinomarinales	g__unclassified_o__Actinomarinales	s__unclassified_o__Actinomarinales
OTU919	p__Actinobacteriota	c__Acidimicrobiia	o__Microtrichales	f__Microtrichaceae	g__unclassified_f__Microtrichaceae	s__unclassified_f__Microtrichaceae
OTU95	p__Actinobacteriota	c__Acidimicrobiia	o__Actinomarinales	f__unclassified_o__Actinomarinales	g__unclassified_o__Actinomarinales	s__unclassified_o__Actinomarinales
OTU3889	p__Armatimonadota	c__Fimbriimonadia	o__Fimbriimonadales	f__Fimbriimonadaceae	g__unclassified_f__Fimbriimonadaceae	s__unclassified_f__Fimbriimonadaceae
OTU1002	p__Bacteroidota	c__Bacteroidia	o__Flavobacteriales	f__Weeksellaceae	g__Chryseobacterium	s__Chryseobacterium_indologenes
OTU101	p__Bacteroidota	c__Bacteroidia	o__Cytophagales	f__Cyclobacteriaceae	g__unclassified_f__Cyclobacteriaceae	s__unclassified_f__Cyclobacteriaceae
OTU1034	p__Bacteroidota	c__Bacteroidia	o__Sphingobacteriales	f__unclassified_o__Sphingobacteriales	g__unclassified_o__Sphingobacteriales	s__unclassified_o__Sphingobacteriales
OTU1042	p__Bacteroidota	c__Ignavibacteria	o__Ignavibacteriales	f__PHOS-HE36	g__unclassified_f__PHOS-HE36	s__uncultured_bacterium_g__unclassified_f__PHOS-HE36
OTU1044	p__Bacteroidota	c__Bacteroidia	o__Flavobacteriales	f__Flavobacteriaceae	g__Maritimimonas	s__uncultured_marine_bacterium_g__Maritimimonas
OTU1045	p__Bacteroidota	c__Bacteroidia	o__Cytophagales	f__Cyclobacteriaceae	g__unclassified_f__Cyclobacteriaceae	s__uncultured_sediment_bacterium_g__unclassified_f__Cyclobacteriaceae
OTU1053	p__Bacteroidota	c__Bacteroidia	o__Flavobacteriales	f__Flavobacteriaceae	g__unclassified_f__Flavobacteriaceae	s__unclassified_f__Flavobacteriaceae
OTU1056	p__Bacteroidota	c__Bacteroidia	o__Bacteroidales	f__Marinifilaceae	g__Marinifilum	s__unclassified_g__Marinifilum
OTU1060	p__Bacteroidota	c__Bacteroidia	o__Sphingobacteriales	f__ST-12K33	g__unclassified_f__ST-12K33	s__uncultured_Cytophagales_bacterium_g__unclassified_f__ST-12K33
OTU1071	p__Bacteroidota	c__Bacteroidia	o__Bacteroidetes_VC2.1_Bac22	f__unclassified_o__Bacteroidetes_VC2.1_Bac22	g__unclassified_o__Bacteroidetes_VC2.1_Bac22	s__unclassified_o__Bacteroidetes_VC2.1_Bac22
OTU1072	p__Bacteroidota	c__Bacteroidia	o__Flavobacteriales	f__Cryomorphaceae	g__unclassified_f__Cryomorphaceae	s__unclassified_f__Cryomorphaceae
OTU108	p__Bacteroidota	c__Bacteroidia	o__Flavobacteriales	f__Cryomorphaceae	g__Cryomorpha	s__uncultured_organism_g__Cryomorpha
OTU1084	p__Bacteroidota	c__Bacteroidia	o__Flavobacteriales	f__Flavobacteriaceae	g__Ulvibacter	s__uncultured_bacterium_g__Ulvibacter
OTU1091	p__Bacteroidota	c__Bacteroidia	o__Flavobacteriales	f__Flavobacteriaceae	g__Winogradskyella	s__unclassified_g__Winogradskyella
OTU1093	p__Bacteroidota	c__Bacteroidia	o__Chitinophagales	f__Saprospiraceae	g__unclassified_f__Saprospiraceae	s__unclassified_f__Saprospiraceae
OTU1095	p__Bacteroidota	c__Ignavibacteria	o__Ignavibacteriales	f__Melioribacteraceae	g__IheB3-7	s__unclassified_g__IheB3-7
OTU110	p__Bacteroidota	c__Bacteroidia	o__Bacteroidetes_VC2.1_Bac22	f__unclassified_o__Bacteroidetes_VC2.1_Bac22	g__unclassified_o__Bacteroidetes_VC2.1_Bac22	s__unclassified_o__Bacteroidetes_VC2.1_Bac22
OTU1102	p__Bacteroidota	c__Bacteroidia	o__Bacteroidales	f__Prolixibacteraceae	g__Draconibacterium	s__uncultured_bacterium_g__Draconibacterium
OTU1109	p__Bacteroidota	c__Bacteroidia	o__Chitinophagales	f__Saprospiraceae	g__unclassified_f__Saprospiraceae	s__unclassified_f__Saprospiraceae
OTU1115	p__Bacteroidota	c__Bacteroidia	o__Sphingobacteriales	f__Lentimicrobiaceae	g__unclassified_f__Lentimicrobiaceae	s__unclassified_f__Lentimicrobiaceae
OTU1116	p__Bacteroidota	c__Bacteroidia	o__Flavobacteriales	f__Flavobacteriaceae	g__unclassified_f__Flavobacteriaceae	s__Bacteroidetes_bacterium_T4-KAD-str1
OTU1133	p__Bacteroidota	c__Bacteroidia	o__Bacteroidales	f__Prolixibacteraceae	g__Draconibacterium	s__uncultured_bacterium_g__Draconibacterium
OTU1138	p__Bacteroidota	c__Bacteroidia	o__Chitinophagales	f__Saprospiraceae	g__unclassified_f__Saprospiraceae	s__uncultured_Bacteroidetes_bacterium_g__unclassified_f__Saprospiraceae
OTU1146	p__Bacteroidota	c__Rhodothermia	o__Balneolales	f__Balneolaceae	g__B2706-C7	s__uncultured_organism_g__B2706-C7
OTU1148	p__Bacteroidota	c__Bacteroidia	o__Bacteroidales	f__SB-5	g__unclassified_f__SB-5	s__uncultured_organism_g__unclassified_f__SB-5
OTU1151	p__Bacteroidota	c__Bacteroidia	o__Chitinophagales	f__Saprospiraceae	g__Phaeodactylibacter	s__uncultured_Bacteroidetes_bacterium_g__Phaeodactylibacter
OTU1160	p__Bacteroidota	c__Bacteroidia	o__Cytophagales	f__Cyclobacteriaceae	g__unclassified_f__Cyclobacteriaceae	s__unclassified_f__Cyclobacteriaceae
OTU1161	p__Bacteroidota	c__Bacteroidia	o__Bacteroidales	f__Bacteroidetes_BD2-2	g__unclassified_f__Bacteroidetes_BD2-2	s__unclassified_f__Bacteroidetes_BD2-2
OTU1163	p__Bacteroidota	c__Bacteroidia	o__Flavobacteriales	f__Flavobacteriaceae	g__unclassified_f__Flavobacteriaceae	s__unclassified_f__Flavobacteriaceae
OTU1167	p__Bacteroidota	c__Bacteroidia	o__Flavobacteriales	f__Flavobacteriaceae	g__Winogradskyella	s__uncultured_bacterium_g__Winogradskyella
OTU1173	p__Bacteroidota	c__Bacteroidia	o__Chitinophagales	f__Saprospiraceae	g__unclassified_f__Saprospiraceae	s__unclassified_f__Saprospiraceae
OTU1175	p__Bacteroidota	c__Bacteroidia	o__Flavobacteriales	f__Flavobacteriaceae	g__Flavobacterium	s__Flavobacterium_luticocti
OTU1179	p__Bacteroidota	c__Bacteroidia	o__Flavobacteriales	f__Flavobacteriaceae	g__unclassified_f__Flavobacteriaceae	s__Psychroserpens_sp.
OTU1183	p__Bacteroidota	c__Bacteroidia	o__Bacteroidales	f__Bacteroidetes_vadinHA17	g__unclassified_f__Bacteroidetes_vadinHA17	s__unclassified_f__Bacteroidetes_vadinHA17
OTU1192	p__Bacteroidota	c__Bacteroidia	o__Chitinophagales	f__Saprospiraceae	g__Portibacter	s__uncultured_Bacteroidetes_bacterium_g__Portibacter
OTU12	p__Bacteroidota	c__Bacteroidia	o__Flavobacteriales	f__Flavobacteriaceae	g__Aquibacter	s__unclassified_g__Aquibacter
OTU1213	p__Bacteroidota	c__Bacteroidia	o__Sphingobacteriales	f__Lentimicrobiaceae	g__unclassified_f__Lentimicrobiaceae	s__uncultured_bacterium_g__unclassified_f__Lentimicrobiaceae
OTU1223	p__Bacteroidota	c__Bacteroidia	o__unclassified_c__Bacteroidia	f__unclassified_c__Bacteroidia	g__unclassified_c__Bacteroidia	s__unclassified_c__Bacteroidia
OTU1224	p__Bacteroidota	c__Bacteroidia	o__Bacteroidales	f__Marinilabiliaceae	g__unclassified_f__Marinilabiliaceae	s__unclassified_f__Marinilabiliaceae
OTU123	p__Bacteroidota	c__Bacteroidia	o__Flavobacteriales	f__Flavobacteriaceae	g__Aureitalea	s__Aureitalea_marina
OTU1240	p__Bacteroidota	c__Bacteroidia	o__Chitinophagales	f__Saprospiraceae	g__Lewinella	s__uncultured_Bacteroidetes_bacterium_g__Lewinella
OTU1250	p__Bacteroidota	c__Bacteroidia	o__Chitinophagales	f__Saprospiraceae	g__unclassified_f__Saprospiraceae	s__uncultured_Bacteroidetes_bacterium_g__unclassified_f__Saprospiraceae
OTU126	p__Bacteroidota	c__Bacteroidia	o__Chitinophagales	f__Saprospiraceae	g__unclassified_f__Saprospiraceae	s__uncultured_Bacteroidetes_bacterium_g__unclassified_f__Saprospiraceae
OTU1272	p__Bacteroidota	c__Bacteroidia	o__Sphingobacteriales	f__Lentimicrobiaceae	g__unclassified_f__Lentimicrobiaceae	s__unclassified_f__Lentimicrobiaceae
OTU1274	p__Bacteroidota	c__Bacteroidia	o__Chitinophagales	f__Saprospiraceae	g__unclassified_f__Saprospiraceae	s__unclassified_f__Saprospiraceae
OTU129	p__Bacteroidota	c__Bacteroidia	o__Cytophagales	f__Hymenobacteraceae	g__Hymenobacter	s__unclassified_g__Hymenobacter
OTU1291	p__Bacteroidota	c__Bacteroidia	o__Chitinophagales	f__Saprospiraceae	g__unclassified_f__Saprospiraceae	s__unclassified_f__Saprospiraceae
OTU1295	p__Bacteroidota	c__Ignavibacteria	o__Ignavibacteriales	f__Melioribacteraceae	g__IheB3-7	s__uncultured_bacterium_g__IheB3-7
OTU1304	p__Bacteroidota	c__Bacteroidia	o__Chitinophagales	f__Saprospiraceae	g__unclassified_f__Saprospiraceae	s__uncultured_Bacteroidetes_bacterium_g__unclassified_f__Saprospiraceae
OTU1309	p__Bacteroidota	c__Bacteroidia	o__Flavobacteriales	f__Flavobacteriaceae	g__Dokdonia	s__uncultured_Bacteroidetes_bacterium_g__Dokdonia
OTU1312	p__Bacteroidota	c__Bacteroidia	o__Flavobacteriales	f__Cryomorphaceae	g__unclassified_f__Cryomorphaceae	s__unclassified_f__Cryomorphaceae
OTU1313	p__Bacteroidota	c__Bacteroidia	o__Flavobacteriales	f__Flavobacteriaceae	g__unclassified_f__Flavobacteriaceae	s__unclassified_f__Flavobacteriaceae
OTU1316	p__Bacteroidota	c__Bacteroidia	o__Flavobacteriales	f__Flavobacteriaceae	g__NS3a_marine_group	s__uncultured_bacterium_g__NS3a_marine_group
OTU1324	p__Bacteroidota	c__Bacteroidia	o__Chitinophagales	f__Saprospiraceae	g__unclassified_f__Saprospiraceae	s__unclassified_f__Saprospiraceae
OTU1328	p__Bacteroidota	c__Bacteroidia	o__Chitinophagales	f__Saprospiraceae	g__unclassified_f__Saprospiraceae	s__unclassified_f__Saprospiraceae
OTU1329	p__Bacteroidota	c__Bacteroidia	o__Flavobacteriales	f__Flavobacteriaceae	g__Winogradskyella	s__unclassified_g__Winogradskyella
OTU1339	p__Bacteroidota	c__Bacteroidia	o__Chitinophagales	f__Saprospiraceae	g__unclassified_f__Saprospiraceae	s__uncultured_bacterium_g__unclassified_f__Saprospiraceae
OTU1347	p__Bacteroidota	c__Bacteroidia	o__Bacteroidetes_VC2.1_Bac22	f__unclassified_o__Bacteroidetes_VC2.1_Bac22	g__unclassified_o__Bacteroidetes_VC2.1_Bac22	s__uncultured_Bacteroidetes_bacterium_g__unclassified_o__Bacteroidetes_VC2.1_Bac22
OTU1354	p__Bacteroidota	c__Bacteroidia	o__Bacteroidetes_VC2.1_Bac22	f__unclassified_o__Bacteroidetes_VC2.1_Bac22	g__unclassified_o__Bacteroidetes_VC2.1_Bac22	s__uncultured_Bacteroidetes_bacterium_g__unclassified_o__Bacteroidetes_VC2.1_Bac22
OTU1356	p__Bacteroidota	c__Bacteroidia	o__Flavobacteriales	f__Flavobacteriaceae	g__Winogradskyella	s__unclassified_g__Winogradskyella
OTU1360	p__Bacteroidota	c__Bacteroidia	o__Chitinophagales	f__Saprospiraceae	g__unclassified_f__Saprospiraceae	s__unclassified_f__Saprospiraceae
OTU1364	p__Bacteroidota	c__Bacteroidia	o__Chitinophagales	f__Saprospiraceae	g__Lewinella	s__Lewinella_sp.
OTU1366	p__Bacteroidota	c__Bacteroidia	o__Flavobacteriales	f__Flavobacteriaceae	g__Robertkochia	s__Robertkochia_marina
OTU1370	p__Bacteroidota	c__Bacteroidia	o__Chitinophagales	f__Saprospiraceae	g__unclassified_f__Saprospiraceae	s__unclassified_f__Saprospiraceae
OTU1377	p__Bacteroidota	c__Bacteroidia	o__Flavobacteriales	f__Cryomorphaceae	g__unclassified_f__Cryomorphaceae	s__uncultured_Bacteroidetes_bacterium_g__unclassified_f__Cryomorphaceae
OTU1383	p__Bacteroidota	c__Bacteroidia	o__Chitinophagales	f__Saprospiraceae	g__Phaeodactylibacter	s__uncultured_bacterium_g__Phaeodactylibacter
OTU1385	p__Bacteroidota	c__Bacteroidia	o__Chitinophagales	f__Saprospiraceae	g__unclassified_f__Saprospiraceae	s__uncultured_bacterium_g__unclassified_f__Saprospiraceae
OTU1387	p__Bacteroidota	c__Bacteroidia	o__Sphingobacteriales	f__Lentimicrobiaceae	g__unclassified_f__Lentimicrobiaceae	s__uncultured_Cytophagales_bacterium_g__unclassified_f__Lentimicrobiaceae
OTU1401	p__Bacteroidota	c__Bacteroidia	o__Chitinophagales	f__Saprospiraceae	g__unclassified_f__Saprospiraceae	s__unclassified_f__Saprospiraceae
OTU1419	p__Bacteroidota	c__Bacteroidia	o__Flavobacteriales	f__Flavobacteriaceae	g__Mesonia	s__unclassified_g__Mesonia
OTU143	p__Bacteroidota	c__Bacteroidia	o__Chitinophagales	f__Saprospiraceae	g__Lewinella	s__Lewinella_agarilytica
OTU1439	p__Bacteroidota	c__Bacteroidia	o__Flavobacteriales	f__Flavobacteriaceae	g__Ulvibacter	s__Aureitalea_sp._RR4-38
OTU1442	p__Bacteroidota	c__Bacteroidia	o__Chitinophagales	f__Saprospiraceae	g__Lewinella	s__unclassified_g__Lewinella
OTU1470	p__Bacteroidota	c__Bacteroidia	o__Chitinophagales	f__Chitinophagaceae	g__Parafilimonas	s__uncultured_bacterium_g__Parafilimonas
OTU1472	p__Bacteroidota	c__Bacteroidia	o__Flavobacteriales	f__Flavobacteriaceae	g__Ulvibacter	s__uncultured_bacterium_g__Ulvibacter
OTU1476	p__Bacteroidota	c__Bacteroidia	o__Chitinophagales	f__Saprospiraceae	g__unclassified_f__Saprospiraceae	s__unclassified_f__Saprospiraceae
OTU1490	p__Bacteroidota	c__Bacteroidia	o__Sphingobacteriales	f__Lentimicrobiaceae	g__unclassified_f__Lentimicrobiaceae	s__uncultured_bacterium_g__unclassified_f__Lentimicrobiaceae
OTU1500	p__Bacteroidota	c__Bacteroidia	o__Flavobacteriales	f__Flavobacteriaceae	g__unclassified_f__Flavobacteriaceae	s__unclassified_f__Flavobacteriaceae
OTU1502	p__Bacteroidota	c__Ignavibacteria	o__Ignavibacteriales	f__Melioribacteraceae	g__IheB3-7	s__unclassified_g__IheB3-7
OTU1516	p__Bacteroidota	c__Bacteroidia	o__Sphingobacteriales	f__Sphingobacteriaceae	g__Pedobacter	s__Pedobacter_ginsengisoli
OTU152	p__Bacteroidota	c__Bacteroidia	o__Flavobacteriales	f__Flavobacteriaceae	g__Ulvibacter	s__unclassified_g__Ulvibacter
OTU1521	p__Bacteroidota	c__Bacteroidia	o__Chitinophagales	f__Saprospiraceae	g__unclassified_f__Saprospiraceae	s__unclassified_f__Saprospiraceae
OTU1529	p__Bacteroidota	c__Rhodothermia	o__Rhodothermales	f__Rhodothermaceae	g__unclassified_f__Rhodothermaceae	s__unclassified_f__Rhodothermaceae
OTU1531	p__Bacteroidota	c__Bacteroidia	o__Chitinophagales	f__Saprospiraceae	g__unclassified_f__Saprospiraceae	s__unclassified_f__Saprospiraceae
OTU1535	p__Bacteroidota	c__Bacteroidia	o__Cytophagales	f__Cyclobacteriaceae	g__unclassified_f__Cyclobacteriaceae	s__uncultured_bacterium_g__unclassified_f__Cyclobacteriaceae
OTU1536	p__Bacteroidota	c__Ignavibacteria	o__Ignavibacteriales	f__Melioribacteraceae	g__IheB3-7	s__uncultured_bacterium_g__IheB3-7
OTU1538	p__Bacteroidota	c__Bacteroidia	o__Chitinophagales	f__Saprospiraceae	g__unclassified_f__Saprospiraceae	s__unclassified_f__Saprospiraceae
OTU155	p__Bacteroidota	c__Bacteroidia	o__Flavobacteriales	f__Cryomorphaceae	g__unclassified_f__Cryomorphaceae	s__unclassified_f__Cryomorphaceae
OTU156	p__Bacteroidota	c__Bacteroidia	o__Flavobacteriales	f__Flavobacteriaceae	g__Ulvibacter	s__uncultured_Bacteroidetes_bacterium_g__Ulvibacter
OTU1568	p__Bacteroidota	c__Bacteroidia	o__Chitinophagales	f__Saprospiraceae	g__unclassified_f__Saprospiraceae	s__unclassified_f__Saprospiraceae
OTU157	p__Bacteroidota	c__Bacteroidia	o__Flavobacteriales	f__Flavobacteriaceae	g__Maritimimonas	s__unclassified_g__Maritimimonas
OTU1571	p__Bacteroidota	c__Bacteroidia	o__Chitinophagales	f__Saprospiraceae	g__Portibacter	s__uncultured_Bacteroidetes_bacterium_g__Portibacter
OTU1576	p__Bacteroidota	c__Ignavibacteria	o__Ignavibacteriales	f__Melioribacteraceae	g__IheB3-7	s__uncultured_bacterium_g__IheB3-7
OTU1584	p__Bacteroidota	c__Bacteroidia	o__Chitinophagales	f__Saprospiraceae	g__Lewinella	s__uncultured_marine_bacterium_g__Lewinella
OTU1603	p__Bacteroidota	c__Bacteroidia	o__Chitinophagales	f__Saprospiraceae	g__Lewinella	s__uncultured_bacterium_g__Lewinella
OTU1616	p__Bacteroidota	c__Bacteroidia	o__Bacteroidales	f__Prolixibacteraceae	g__Draconibacterium	s__uncultured_bacterium_g__Draconibacterium
OTU1617	p__Bacteroidota	c__Bacteroidia	o__Flavobacteriales	f__Flavobacteriaceae	g__Aquibacter	s__uncultured_bacterium_g__Aquibacter
OTU1622	p__Bacteroidota	c__Bacteroidia	o__Chitinophagales	f__Saprospiraceae	g__unclassified_f__Saprospiraceae	s__uncultured_bacterium_g__unclassified_f__Saprospiraceae
OTU1631	p__Bacteroidota	c__Bacteroidia	o__Chitinophagales	f__Saprospiraceae	g__unclassified_f__Saprospiraceae	s__unclassified_f__Saprospiraceae
OTU1633	p__Bacteroidota	c__Bacteroidia	o__Bacteroidales	f__Prevotellaceae	g__unclassified_f__Prevotellaceae	s__unclassified_f__Prevotellaceae
OTU1638	p__Bacteroidota	c__Ignavibacteria	o__Ignavibacteriales	f__Melioribacteraceae	g__IheB3-7	s__uncultured_bacterium_g__IheB3-7
OTU1639	p__Bacteroidota	c__Bacteroidia	o__Flavobacteriales	f__Crocinitomicaceae	g__Crocinitomix	s__uncultured_bacterium_g__Crocinitomix
OTU164	p__Bacteroidota	c__Bacteroidia	o__Chitinophagales	f__Saprospiraceae	g__unclassified_f__Saprospiraceae	s__unclassified_f__Saprospiraceae
OTU166	p__Bacteroidota	c__Bacteroidia	o__Bacteroidales	f__Marinifilaceae	g__unclassified_f__Marinifilaceae	s__uncultured_Saccharicrinis_sp.
OTU1683	p__Bacteroidota	c__Bacteroidia	o__Chitinophagales	f__Saprospiraceae	g__unclassified_f__Saprospiraceae	s__uncultured_Sphingobacteriales_bacterium_g__unclassified_f__Saprospiraceae
OTU1692	p__Bacteroidota	c__Bacteroidia	o__Chitinophagales	f__Saprospiraceae	g__unclassified_f__Saprospiraceae	s__uncultured_bacterium_g__unclassified_f__Saprospiraceae
OTU1694	p__Bacteroidota	c__Bacteroidia	o__Bacteroidales	f__Bacteroidetes_BD2-2	g__unclassified_f__Bacteroidetes_BD2-2	s__uncultured_Bacteroidetes_bacterium_g__unclassified_f__Bacteroidetes_BD2-2
OTU1711	p__Bacteroidota	c__Bacteroidia	o__Chitinophagales	f__Saprospiraceae	g__unclassified_f__Saprospiraceae	s__unclassified_f__Saprospiraceae
OTU1715	p__Bacteroidota	c__Bacteroidia	o__Chitinophagales	f__Saprospiraceae	g__unclassified_f__Saprospiraceae	s__unclassified_f__Saprospiraceae
OTU172	p__Bacteroidota	c__Bacteroidia	o__Chitinophagales	f__unclassified_o__Chitinophagales	g__unclassified_o__Chitinophagales	s__uncultured_Bacteroidetes_bacterium_g__unclassified_o__Chitinophagales
OTU1727	p__Bacteroidota	c__Bacteroidia	o__Bacteroidales	f__Bacteroidetes_BD2-2	g__unclassified_f__Bacteroidetes_BD2-2	s__unclassified_f__Bacteroidetes_BD2-2
OTU1731	p__Bacteroidota	c__Bacteroidia	o__Chitinophagales	f__Saprospiraceae	g__unclassified_f__Saprospiraceae	s__unclassified_f__Saprospiraceae
OTU1733	p__Bacteroidota	c__Bacteroidia	o__unclassified_c__Bacteroidia	f__unclassified_c__Bacteroidia	g__unclassified_c__Bacteroidia	s__unclassified_c__Bacteroidia
OTU174	p__Bacteroidota	c__Bacteroidia	o__Chitinophagales	f__Saprospiraceae	g__unclassified_f__Saprospiraceae	s__unclassified_f__Saprospiraceae
OTU1751	p__Bacteroidota	c__Bacteroidia	o__Chitinophagales	f__Saprospiraceae	g__unclassified_f__Saprospiraceae	s__uncultured_bacterium_g__unclassified_f__Saprospiraceae
OTU177	p__Bacteroidota	c__Bacteroidia	o__Bacteroidales	f__Bacteroidetes_BD2-2	g__unclassified_f__Bacteroidetes_BD2-2	s__uncultured_Bacteroidetes_bacterium_g__unclassified_f__Bacteroidetes_BD2-2
OTU1771	p__Bacteroidota	c__Ignavibacteria	o__Ignavibacteriales	f__Ignavibacteriaceae	g__Ignavibacterium	s__uncultured_bacterium_g__Ignavibacterium
OTU1789	p__Bacteroidota	c__Bacteroidia	o__Bacteroidales	f__Prolixibacteraceae	g__Roseimarinus	s__unclassified_g__Roseimarinus
OTU18	p__Bacteroidota	c__Bacteroidia	o__Chitinophagales	f__Saprospiraceae	g__Phaeodactylibacter	s__uncultured_Bacteroidetes_bacterium_g__Phaeodactylibacter
OTU1816	p__Bacteroidota	c__Bacteroidia	o__unclassified_c__Bacteroidia	f__unclassified_c__Bacteroidia	g__unclassified_c__Bacteroidia	s__unclassified_c__Bacteroidia
OTU1842	p__Bacteroidota	c__Bacteroidia	o__unclassified_c__Bacteroidia	f__unclassified_c__Bacteroidia	g__unclassified_c__Bacteroidia	s__unclassified_c__Bacteroidia
OTU185	p__Bacteroidota	c__Bacteroidia	o__Bacteroidales	f__Bacteroidetes_BD2-2	g__unclassified_f__Bacteroidetes_BD2-2	s__uncultured_bacterium_g__unclassified_f__Bacteroidetes_BD2-2
OTU1859	p__Bacteroidota	c__Bacteroidia	o__Sphingobacteriales	f__Lentimicrobiaceae	g__unclassified_f__Lentimicrobiaceae	s__uncultured_bacterium_g__unclassified_f__Lentimicrobiaceae
OTU187	p__Bacteroidota	c__Rhodothermia	o__Rhodothermales	f__Rhodothermaceae	g__unclassified_f__Rhodothermaceae	s__uncultured_Cytophaga_sp._g__unclassified_f__Rhodothermaceae
OTU1874	p__Bacteroidota	c__Bacteroidia	o__Flavobacteriales	f__Flavobacteriaceae	g__Aquibacter	s__unclassified_g__Aquibacter
OTU1885	p__Bacteroidota	c__Bacteroidia	o__Flavobacteriales	f__Cryomorphaceae	g__unclassified_f__Cryomorphaceae	s__uncultured_bacterium_g__unclassified_f__Cryomorphaceae
OTU1886	p__Bacteroidota	c__Bacteroidia	o__Chitinophagales	f__Chitinophagaceae	g__Terrimonas	s__unclassified_g__Terrimonas
OTU1893	p__Bacteroidota	c__Bacteroidia	o__Chitinophagales	f__Saprospiraceae	g__unclassified_f__Saprospiraceae	s__unclassified_f__Saprospiraceae
OTU1895	p__Bacteroidota	c__Bacteroidia	o__Bacteroidales	f__unclassified_o__Bacteroidales	g__unclassified_o__Bacteroidales	s__unclassified_o__Bacteroidales
OTU1907	p__Bacteroidota	c__Bacteroidia	o__unclassified_c__Bacteroidia	f__unclassified_c__Bacteroidia	g__unclassified_c__Bacteroidia	s__unclassified_c__Bacteroidia
OTU1922	p__Bacteroidota	c__Bacteroidia	o__Flavobacteriales	f__Flavobacteriaceae	g__Maritimimonas	s__unclassified_g__Maritimimonas
OTU1923	p__Bacteroidota	c__Bacteroidia	o__Sphingobacteriales	f__Lentimicrobiaceae	g__unclassified_f__Lentimicrobiaceae	s__unclassified_f__Lentimicrobiaceae
OTU1925	p__Bacteroidota	c__Bacteroidia	o__Flavobacteriales	f__Flavobacteriaceae	g__Ulvibacter	s__uncultured_Bacteroidetes_bacterium_g__Ulvibacter
OTU193	p__Bacteroidota	c__Bacteroidia	o__unclassified_c__Bacteroidia	f__unclassified_c__Bacteroidia	g__unclassified_c__Bacteroidia	s__unclassified_c__Bacteroidia
OTU1941	p__Bacteroidota	c__Bacteroidia	o__Cytophagales	f__Cyclobacteriaceae	g__Algoriphagus	s__uncultured_bacterium_ARCTIC47_D_06
OTU1950	p__Bacteroidota	c__Bacteroidia	o__Sphingobacteriales	f__Lentimicrobiaceae	g__unclassified_f__Lentimicrobiaceae	s__uncultured_bacterium_g__unclassified_f__Lentimicrobiaceae
OTU1957	p__Bacteroidota	c__Bacteroidia	o__unclassified_c__Bacteroidia	f__unclassified_c__Bacteroidia	g__unclassified_c__Bacteroidia	s__unclassified_c__Bacteroidia
OTU1964	p__Bacteroidota	c__Kapabacteria	o__Kapabacteriales	f__unclassified_o__Kapabacteriales	g__unclassified_o__Kapabacteriales	s__unclassified_o__Kapabacteriales
OTU1978	p__Bacteroidota	c__Ignavibacteria	o__Ignavibacteriales	f__Melioribacteraceae	g__IheB3-7	s__uncultured_Chlorobi_bacterium_g__IheB3-7
OTU1988	p__Bacteroidota	c__Bacteroidia	o__Bacteroidales	f__Bacteroidetes_BD2-2	g__unclassified_f__Bacteroidetes_BD2-2	s__unclassified_f__Bacteroidetes_BD2-2
OTU1989	p__Bacteroidota	c__Bacteroidia	o__Chitinophagales	f__Saprospiraceae	g__unclassified_f__Saprospiraceae	s__unclassified_f__Saprospiraceae
OTU199	p__Bacteroidota	c__Bacteroidia	o__Cytophagales	f__Cyclobacteriaceae	g__unclassified_f__Cyclobacteriaceae	s__uncultured_bacterium_g__unclassified_f__Cyclobacteriaceae
OTU1993	p__Bacteroidota	c__Bacteroidia	o__Bacteroidales	f__Tannerellaceae	g__Macellibacteroides	s__uncultured_bacterium_g__Macellibacteroides
OTU20	p__Bacteroidota	c__Bacteroidia	o__Flavobacteriales	f__Flavobacteriaceae	g__unclassified_f__Flavobacteriaceae	s__unclassified_f__Flavobacteriaceae
OTU200	p__Bacteroidota	c__Bacteroidia	o__Chitinophagales	f__Saprospiraceae	g__unclassified_f__Saprospiraceae	s__uncultured_Bacteroidetes_bacterium_g__unclassified_f__Saprospiraceae
OTU2001	p__Bacteroidota	c__Bacteroidia	o__Bacteroidales	f__Marinifilaceae	g__unclassified_f__Marinifilaceae	s__unclassified_f__Marinifilaceae
OTU2002	p__Bacteroidota	c__Bacteroidia	o__Bacteroidales	f__Marinilabiliaceae	g__unclassified_f__Marinilabiliaceae	s__uncultured_Bacteroidetes_bacterium_g__unclassified_f__Marinilabiliaceae
OTU2006	p__Bacteroidota	c__Bacteroidia	o__Bacteroidales	f__Prolixibacteraceae	g__Roseimarinus	s__uncultured_bacterium_g__Roseimarinus
OTU201	p__Bacteroidota	c__Bacteroidia	o__Bacteroidales	f__Bacteroidetes_BD2-2	g__unclassified_f__Bacteroidetes_BD2-2	s__unclassified_f__Bacteroidetes_BD2-2
OTU2025	p__Bacteroidota	c__Bacteroidia	o__unclassified_c__Bacteroidia	f__unclassified_c__Bacteroidia	g__unclassified_c__Bacteroidia	s__unclassified_c__Bacteroidia
OTU2060	p__Bacteroidota	c__Bacteroidia	o__Sphingobacteriales	f__FFCH9454	g__unclassified_f__FFCH9454	s__uncultured_Bacteroidetes_bacterium_g__unclassified_f__FFCH9454
OTU207	p__Bacteroidota	c__Bacteroidia	o__Bacteroidales	f__Bacteroidetes_BD2-2	g__unclassified_f__Bacteroidetes_BD2-2	s__unclassified_f__Bacteroidetes_BD2-2
OTU2083	p__Bacteroidota	c__Bacteroidia	o__Sphingobacteriales	f__Lentimicrobiaceae	g__Lentimicrobium	s__unclassified_g__Lentimicrobium
OTU2084	p__Bacteroidota	c__Bacteroidia	o__Bacteroidales	f__Barnesiellaceae	g__Barnesiella	s__Barnesiella_viscericola_DSM_18177
OTU2104	p__Bacteroidota	c__Bacteroidia	o__Bacteroidales	f__Bacteroidetes_BD2-2	g__unclassified_f__Bacteroidetes_BD2-2	s__uncultured_Bacteroidetes_bacterium_g__unclassified_f__Bacteroidetes_BD2-2
OTU2115	p__Bacteroidota	c__Bacteroidia	o__Bacteroidales	f__Barnesiellaceae	g__Barnesiella	s__unclassified_g__Barnesiella
OTU2124	p__Bacteroidota	c__Bacteroidia	o__Bacteroidales	f__Rikenellaceae	g__Alistipes	s__uncultured_bacterium_g__Alistipes
OTU2126	p__Bacteroidota	c__Bacteroidia	o__Cytophagales	f__Cyclobacteriaceae	g__Fulvivirga	s__unclassified_g__Fulvivirga
OTU213	p__Bacteroidota	c__Bacteroidia	o__Bacteroidetes_VC2.1_Bac22	f__unclassified_o__Bacteroidetes_VC2.1_Bac22	g__unclassified_o__Bacteroidetes_VC2.1_Bac22	s__uncultured_Bacteroidetes_bacterium_g__unclassified_o__Bacteroidetes_VC2.1_Bac22
OTU2133	p__Bacteroidota	c__Bacteroidia	o__Flavobacteriales	f__Flavobacteriaceae	g__Gillisia	s__uncultured_bacterium_g__Gillisia
OTU2138	p__Bacteroidota	c__Bacteroidia	o__unclassified_c__Bacteroidia	f__unclassified_c__Bacteroidia	g__unclassified_c__Bacteroidia	s__unclassified_c__Bacteroidia
OTU215	p__Bacteroidota	c__Bacteroidia	o__Flavobacteriales	f__Crocinitomicaceae	g__unclassified_f__Crocinitomicaceae	s__unclassified_f__Crocinitomicaceae
OTU2154	p__Bacteroidota	c__Bacteroidia	o__Bacteroidales	f__Barnesiellaceae	g__Barnesiella	s__Barnesiella_viscericola
OTU2155	p__Bacteroidota	c__Bacteroidia	o__Chitinophagales	f__Saprospiraceae	g__unclassified_f__Saprospiraceae	s__unclassified_f__Saprospiraceae
OTU2167	p__Bacteroidota	c__Bacteroidia	o__Sphingobacteriales	f__Lentimicrobiaceae	g__unclassified_f__Lentimicrobiaceae	s__uncultured_Bacteroidetes_bacterium_g__unclassified_f__Lentimicrobiaceae
OTU2174	p__Bacteroidota	c__Bacteroidia	o__Bacteroidales	f__Marinifilaceae	g__Marinifilum	s__uncultured_Bacteroidetes_bacterium_g__Marinifilum
OTU2178	p__Bacteroidota	c__Bacteroidia	o__Bacteroidales	f__SB-5	g__unclassified_f__SB-5	s__unclassified_f__SB-5
OTU2189	p__Bacteroidota	c__Bacteroidia	o__Bacteroidales	f__unclassified_o__Bacteroidales	g__unclassified_o__Bacteroidales	s__unclassified_o__Bacteroidales
OTU2198	p__Bacteroidota	c__Bacteroidia	o__Bacteroidales	f__Barnesiellaceae	g__Barnesiella	s__Barnesiella_viscericola_DSM_18177
OTU2199	p__Bacteroidota	c__Bacteroidia	o__Cytophagales	f__Cyclobacteriaceae	g__Marinoscillum	s__uncultured_Flammeovirgaceae_bacterium_g__Marinoscillum
OTU2205	p__Bacteroidota	c__Bacteroidia	o__Sphingobacteriales	f__ST-12K33	g__unclassified_f__ST-12K33	s__uncultured_Cytophagales_bacterium_g__unclassified_f__ST-12K33
OTU221	p__Bacteroidota	c__Bacteroidia	o__Cytophagales	f__Cyclobacteriaceae	g__Fulvivirga	s__uncultured_Bacteroidetes_bacterium_g__Fulvivirga
OTU2272	p__Bacteroidota	c__Bacteroidia	o__Bacteroidales	f__Bacteroidetes_BD2-2	g__unclassified_f__Bacteroidetes_BD2-2	s__uncultured_bacterium_g__unclassified_f__Bacteroidetes_BD2-2
OTU2279	p__Bacteroidota	c__Bacteroidia	o__Cytophagales	f__Cyclobacteriaceae	g__unclassified_f__Cyclobacteriaceae	s__unclassified_f__Cyclobacteriaceae
OTU2280	p__Bacteroidota	c__Bacteroidia	o__Flavobacteriales	f__Flavobacteriaceae	g__Lutibacter	s__uncultured_bacterium_g__Lutibacter
OTU2288	p__Bacteroidota	c__Bacteroidia	o__Chitinophagales	f__Chitinophagaceae	g__Taibaiella	s__unclassified_g__Taibaiella
OTU2293	p__Bacteroidota	c__Bacteroidia	o__Bacteroidales	f__Bacteroidetes_vadinHA17	g__unclassified_f__Bacteroidetes_vadinHA17	s__uncultured_bacterium_g__unclassified_f__Bacteroidetes_vadinHA17
OTU2294	p__Bacteroidota	c__Rhodothermia	o__Rhodothermales	f__Rhodothermaceae	g__unclassified_f__Rhodothermaceae	s__uncultured_Bacteroidales_bacterium_g__unclassified_f__Rhodothermaceae
OTU2296	p__Bacteroidota	c__Bacteroidia	o__Bacteroidales	f__Marinifilaceae	g__unclassified_f__Marinifilaceae	s__uncultured_bacterium_g__unclassified_f__Marinifilaceae
OTU2300	p__Bacteroidota	c__Bacteroidia	o__Sphingobacteriales	f__Sphingobacteriaceae	g__Pedobacter	s__unclassified_g__Pedobacter
OTU2318	p__Bacteroidota	c__Bacteroidia	o__Bacteroidales	f__Bacteroidetes_BD2-2	g__unclassified_f__Bacteroidetes_BD2-2	s__uncultured_Cytophagales_bacterium_g__unclassified_f__Bacteroidetes_BD2-2
OTU2320	p__Bacteroidota	c__Bacteroidia	o__Bacteroidales	f__Bacteroidetes_BD2-2	g__unclassified_f__Bacteroidetes_BD2-2	s__unclassified_f__Bacteroidetes_BD2-2
OTU2324	p__Bacteroidota	c__Bacteroidia	o__Sphingobacteriales	f__Lentimicrobiaceae	g__unclassified_f__Lentimicrobiaceae	s__uncultured_bacterium_g__unclassified_f__Lentimicrobiaceae
OTU2331	p__Bacteroidota	c__Bacteroidia	o__Cytophagales	f__Microscillaceae	g__unclassified_f__Microscillaceae	s__Algoriphagus_sp._JJ018
OTU2337	p__Bacteroidota	c__Bacteroidia	o__Sphingobacteriales	f__Lentimicrobiaceae	g__unclassified_f__Lentimicrobiaceae	s__uncultured_bacterium_g__unclassified_f__Lentimicrobiaceae
OTU2341	p__Bacteroidota	c__Bacteroidia	o__Bacteroidetes_VC2.1_Bac22	f__unclassified_o__Bacteroidetes_VC2.1_Bac22	g__unclassified_o__Bacteroidetes_VC2.1_Bac22	s__unclassified_o__Bacteroidetes_VC2.1_Bac22
OTU2343	p__Bacteroidota	c__Bacteroidia	o__Chitinophagales	f__Saprospiraceae	g__unclassified_f__Saprospiraceae	s__metagenome_g__unclassified_f__Saprospiraceae
OTU2363	p__Bacteroidota	c__Bacteroidia	o__Bacteroidales	f__unclassified_o__Bacteroidales	g__unclassified_o__Bacteroidales	s__unclassified_o__Bacteroidales
OTU2364	p__Bacteroidota	c__Bacteroidia	o__Chitinophagales	f__unclassified_o__Chitinophagales	g__unclassified_o__Chitinophagales	s__unclassified_o__Chitinophagales
OTU2367	p__Bacteroidota	c__Bacteroidia	o__Flavobacteriales	f__Crocinitomicaceae	g__Crocinitomix	s__uncultured_bacterium_g__Crocinitomix
OTU2368	p__Bacteroidota	c__Bacteroidia	o__unclassified_c__Bacteroidia	f__unclassified_c__Bacteroidia	g__unclassified_c__Bacteroidia	s__unclassified_c__Bacteroidia
OTU2370	p__Bacteroidota	c__Bacteroidia	o__Bacteroidales	f__Bacteroidetes_BD2-2	g__unclassified_f__Bacteroidetes_BD2-2	s__uncultured_Bacteroidetes_bacterium_g__unclassified_f__Bacteroidetes_BD2-2
OTU2386	p__Bacteroidota	c__Bacteroidia	o__Bacteroidales	f__unclassified_o__Bacteroidales	g__unclassified_o__Bacteroidales	s__unclassified_o__Bacteroidales
OTU2395	p__Bacteroidota	c__Bacteroidia	o__Flavobacteriales	f__Flavobacteriaceae	g__Winogradskyella	s__unclassified_g__Winogradskyella
OTU2404	p__Bacteroidota	c__Bacteroidia	o__Sphingobacteriales	f__Lentimicrobiaceae	g__unclassified_f__Lentimicrobiaceae	s__uncultured_bacterium_g__unclassified_f__Lentimicrobiaceae
OTU2422	p__Bacteroidota	c__Bacteroidia	o__Chitinophagales	f__Saprospiraceae	g__unclassified_f__Saprospiraceae	s__unclassified_f__Saprospiraceae
OTU2424	p__Bacteroidota	c__Bacteroidia	o__Cytophagales	f__Cyclobacteriaceae	g__unclassified_f__Cyclobacteriaceae	s__unclassified_f__Cyclobacteriaceae
OTU2427	p__Bacteroidota	c__Bacteroidia	o__Bacteroidales	f__unclassified_o__Bacteroidales	g__unclassified_o__Bacteroidales	s__unclassified_o__Bacteroidales
OTU2442	p__Bacteroidota	c__Bacteroidia	o__Bacteroidales	f__Prevotellaceae	g__Prevotella_9	s__unclassified_g__Prevotella_9
OTU2463	p__Bacteroidota	c__Bacteroidia	o__Chitinophagales	f__Saprospiraceae	g__unclassified_f__Saprospiraceae	s__unclassified_f__Saprospiraceae
OTU2516	p__Bacteroidota	c__Bacteroidia	o__Chitinophagales	f__unclassified_o__Chitinophagales	g__unclassified_o__Chitinophagales	s__unclassified_o__Chitinophagales
OTU2523	p__Bacteroidota	c__Bacteroidia	o__Cytophagales	f__Cyclobacteriaceae	g__Algoriphagus	s__Algoriphagus_sp.
OTU2526	p__Bacteroidota	c__Bacteroidia	o__Flavobacteriales	f__Flavobacteriaceae	g__unclassified_f__Flavobacteriaceae	s__unclassified_f__Flavobacteriaceae
OTU253	p__Bacteroidota	c__Bacteroidia	o__Chitinophagales	f__Saprospiraceae	g__unclassified_f__Saprospiraceae	s__unclassified_f__Saprospiraceae
OTU2530	p__Bacteroidota	c__Bacteroidia	o__Bacteroidales	f__Prevotellaceae	g__Alloprevotella	s__gut_metagenome_g__Alloprevotella
OTU2531	p__Bacteroidota	c__Bacteroidia	o__Bacteroidales	f__unclassified_o__Bacteroidales	g__unclassified_o__Bacteroidales	s__unclassified_o__Bacteroidales
OTU2541	p__Bacteroidota	c__Bacteroidia	o__Bacteroidales	f__Bacteroidetes_BD2-2	g__unclassified_f__Bacteroidetes_BD2-2	s__uncultured_Bacteroidales_bacterium_g__unclassified_f__Bacteroidetes_BD2-2
OTU2551	p__Bacteroidota	c__Bacteroidia	o__Sphingobacteriales	f__AKYH767	g__unclassified_f__AKYH767	s__uncultured_bacterium_g__unclassified_f__AKYH767
OTU2552	p__Bacteroidota	c__Bacteroidia	o__Flavobacteriales	f__Flavobacteriaceae	g__unclassified_f__Flavobacteriaceae	s__unclassified_f__Flavobacteriaceae
OTU2556	p__Bacteroidota	c__Bacteroidia	o__Chitinophagales	f__Saprospiraceae	g__unclassified_f__Saprospiraceae	s__uncultured_bacterium_g__unclassified_f__Saprospiraceae
OTU2574	p__Bacteroidota	c__Bacteroidia	o__Bacteroidales	f__Bacteroidetes_BD2-2	g__unclassified_f__Bacteroidetes_BD2-2	s__unclassified_f__Bacteroidetes_BD2-2
OTU2584	p__Bacteroidota	c__Bacteroidia	o__Bacteroidales	f__Prolixibacteraceae	g__Roseimarinus	s__unclassified_g__Roseimarinus
OTU2587	p__Bacteroidota	c__Bacteroidia	o__Sphingobacteriales	f__Lentimicrobiaceae	g__unclassified_f__Lentimicrobiaceae	s__uncultured_bacterium_g__unclassified_f__Lentimicrobiaceae
OTU2589	p__Bacteroidota	c__Bacteroidia	o__Chitinophagales	f__unclassified_o__Chitinophagales	g__unclassified_o__Chitinophagales	s__uncultured_bacterium_g__unclassified_o__Chitinophagales
OTU2601	p__Bacteroidota	c__Bacteroidia	o__Flavobacteriales	f__Flavobacteriaceae	g__unclassified_f__Flavobacteriaceae	s__unclassified_f__Flavobacteriaceae
OTU261	p__Bacteroidota	c__Bacteroidia	o__Flavobacteriales	f__Flavobacteriaceae	g__Hanstruepera	s__Hanstruepera_neustonica
OTU2648	p__Bacteroidota	c__Bacteroidia	o__Bacteroidales	f__Muribaculaceae	g__unclassified_f__Muribaculaceae	s__uncultured_bacterium_g__unclassified_f__Muribaculaceae
OTU2656	p__Bacteroidota	c__Bacteroidia	o__Chitinophagales	f__unclassified_o__Chitinophagales	g__unclassified_o__Chitinophagales	s__unclassified_o__Chitinophagales
OTU2661	p__Bacteroidota	c__Bacteroidia	o__Chitinophagales	f__Saprospiraceae	g__unclassified_f__Saprospiraceae	s__uncultured_Bacteroidetes_bacterium_g__unclassified_f__Saprospiraceae
OTU2695	p__Bacteroidota	c__Bacteroidia	o__Bacteroidales	f__Muribaculaceae	g__unclassified_f__Muribaculaceae	s__unclassified_f__Muribaculaceae
OTU2703	p__Bacteroidota	c__Bacteroidia	o__Bacteroidales	f__Marinilabiliaceae	g__Carboxylicivirga	s__uncultured_bacterium_g__Carboxylicivirga
OTU2714	p__Bacteroidota	c__Bacteroidia	o__Sphingobacteriales	f__Lentimicrobiaceae	g__unclassified_f__Lentimicrobiaceae	s__uncultured_bacterium_g__unclassified_f__Lentimicrobiaceae
OTU2734	p__Bacteroidota	c__Bacteroidia	o__Bacteroidales	f__Muribaculaceae	g__unclassified_f__Muribaculaceae	s__uncultured_Bacteroidales_bacterium_g__unclassified_f__Muribaculaceae
OTU2747	p__Bacteroidota	c__Bacteroidia	o__Flavobacteriales	f__Flavobacteriaceae	g__unclassified_f__Flavobacteriaceae	s__unclassified_f__Flavobacteriaceae
OTU2748	p__Bacteroidota	c__Bacteroidia	o__Bacteroidales	f__Prolixibacteraceae	g__Draconibacterium	s__uncultured_bacterium_g__Draconibacterium
OTU2753	p__Bacteroidota	c__Bacteroidia	o__Sphingobacteriales	f__unclassified_o__Sphingobacteriales	g__unclassified_o__Sphingobacteriales	s__unclassified_o__Sphingobacteriales
OTU2767	p__Bacteroidota	c__Bacteroidia	o__Chitinophagales	f__Saprospiraceae	g__unclassified_f__Saprospiraceae	s__unclassified_f__Saprospiraceae
OTU277	p__Bacteroidota	c__Bacteroidia	o__Bacteroidales	f__Prolixibacteraceae	g__unclassified_f__Prolixibacteraceae	s__unclassified_f__Prolixibacteraceae
OTU2774	p__Bacteroidota	c__Bacteroidia	o__Flavobacteriales	f__Weeksellaceae	g__Cloacibacterium	s__uncultured_bacterium_g__Cloacibacterium
OTU2776	p__Bacteroidota	c__Bacteroidia	o__Bacteroidales	f__Marinilabiliaceae	g__unclassified_f__Marinilabiliaceae	s__uncultured_Bacteroidetes_bacterium_g__unclassified_f__Marinilabiliaceae
OTU2777	p__Bacteroidota	c__Bacteroidia	o__Flavobacteriales	f__Flavobacteriaceae	g__NS5_marine_group	s__uncultured_bacterium_g__NS5_marine_group
OTU2783	p__Bacteroidota	c__Bacteroidia	o__Bacteroidales	f__unclassified_o__Bacteroidales	g__unclassified_o__Bacteroidales	s__unclassified_o__Bacteroidales
OTU2786	p__Bacteroidota	c__Bacteroidia	o__Chitinophagales	f__Saprospiraceae	g__unclassified_f__Saprospiraceae	s__unclassified_f__Saprospiraceae
OTU2788	p__Bacteroidota	c__Bacteroidia	o__Bacteroidales	f__Rikenellaceae	g__Alistipes	s__uncultured_bacterium_g__Alistipes
OTU279	p__Bacteroidota	c__Bacteroidia	o__Flavobacteriales	f__Flavobacteriaceae	g__unclassified_f__Flavobacteriaceae	s__Bacteroidetes_bacterium_T4-KAD-str1
OTU2794	p__Bacteroidota	c__Bacteroidia	o__Flavobacteriales	f__Flavobacteriaceae	g__Lutibacter	s__unclassified_g__Lutibacter
OTU2798	p__Bacteroidota	c__Bacteroidia	o__Bacteroidales	f__Rs-E47_termite_group	g__GWE2-42-42	s__uncultured_bacterium_g__GWE2-42-42
OTU280	p__Bacteroidota	c__Bacteroidia	o__Bacteroidales	f__Bacteroidetes_BD2-2	g__unclassified_f__Bacteroidetes_BD2-2	s__unclassified_f__Bacteroidetes_BD2-2
OTU282	p__Bacteroidota	c__Bacteroidia	o__Bacteroidetes_VC2.1_Bac22	f__unclassified_o__Bacteroidetes_VC2.1_Bac22	g__unclassified_o__Bacteroidetes_VC2.1_Bac22	s__uncultured_organism_g__unclassified_o__Bacteroidetes_VC2.1_Bac22
OTU2821	p__Bacteroidota	c__Bacteroidia	o__unclassified_c__Bacteroidia	f__unclassified_c__Bacteroidia	g__unclassified_c__Bacteroidia	s__unclassified_c__Bacteroidia
OTU2837	p__Bacteroidota	c__Bacteroidia	o__Cytophagales	f__Cyclobacteriaceae	g__unclassified_f__Cyclobacteriaceae	s__uncultured_Flexibacteraceae_bacterium_g__unclassified_f__Cyclobacteriaceae
OTU2838	p__Bacteroidota	c__Bacteroidia	o__Flavobacteriales	f__Flavobacteriaceae	g__unclassified_f__Flavobacteriaceae	s__unclassified_f__Flavobacteriaceae
OTU2861	p__Bacteroidota	c__Bacteroidia	o__Flavobacteriales	f__Crocinitomicaceae	g__Fluviicola	s__unclassified_g__Fluviicola
OTU2862	p__Bacteroidota	c__Bacteroidia	o__Flavobacteriales	f__Flavobacteriaceae	g__Arenibacter	s__unclassified_g__Arenibacter
OTU2871	p__Bacteroidota	c__Bacteroidia	o__Flavobacteriales	f__Flavobacteriaceae	g__Arenibacter	s__unclassified_g__Arenibacter
OTU2878	p__Bacteroidota	c__Bacteroidia	o__Chitinophagales	f__Saprospiraceae	g__Lewinella	s__uncultured_organism_g__Lewinella
OTU288	p__Bacteroidota	c__Bacteroidia	o__Flavobacteriales	f__Cryomorphaceae	g__NS10_marine_group	s__uncultured_marine_bacterium_g__NS10_marine_group
OTU2883	p__Bacteroidota	c__Bacteroidia	o__Flavobacteriales	f__Flavobacteriaceae	g__Bizionia	s__unclassified_g__Bizionia
OTU2885	p__Bacteroidota	c__Bacteroidia	o__Flavobacteriales	f__Flavobacteriaceae	g__Hyunsoonleella	s__Hyunsoonleella_rubra
OTU2888	p__Bacteroidota	c__Bacteroidia	o__unclassified_c__Bacteroidia	f__unclassified_c__Bacteroidia	g__unclassified_c__Bacteroidia	s__unclassified_c__Bacteroidia
OTU2889	p__Bacteroidota	c__Bacteroidia	o__Bacteroidales	f__Marinifilaceae	g__Marinifilum	s__uncultured_bacterium_g__Marinifilum
OTU29	p__Bacteroidota	c__Bacteroidia	o__Flavobacteriales	f__Crocinitomicaceae	g__Fluviicola	s__uncultured_Bacteroidetes_bacterium_g__Fluviicola
OTU290	p__Bacteroidota	c__Bacteroidia	o__Flavobacteriales	f__Flavobacteriaceae	g__Winogradskyella	s__uncultured_bacterium_g__Winogradskyella
OTU2901	p__Bacteroidota	c__Bacteroidia	o__Flavobacteriales	f__Flavobacteriaceae	g__Arenibacter	s__unclassified_g__Arenibacter
OTU2902	p__Bacteroidota	c__Bacteroidia	o__Bacteroidales	f__Marinilabiliaceae	g__Carboxylicivirga	s__uncultured_bacterium_g__Carboxylicivirga
OTU2910	p__Bacteroidota	c__Bacteroidia	o__Flavobacteriales	f__Flavobacteriaceae	g__Muricauda	s__unclassified_g__Muricauda
OTU2915	p__Bacteroidota	c__Bacteroidia	o__Flavobacteriales	f__Crocinitomicaceae	g__Wandonia	s__Wandonia_haliotis
OTU2918	p__Bacteroidota	c__Bacteroidia	o__Bacteroidales	f__Rikenellaceae	g__Rikenella	s__Rikenella_microfusus_DSM_15922
OTU2921	p__Bacteroidota	c__Bacteroidia	o__Flavobacteriales	f__Cryomorphaceae	g__Luteibaculum	s__uncultured_bacterium_g__Luteibaculum
OTU2926	p__Bacteroidota	c__Bacteroidia	o__Bacteroidales	f__Marinilabiliaceae	g__Carboxylicivirga	s__unclassified_g__Carboxylicivirga
OTU2932	p__Bacteroidota	c__Bacteroidia	o__unclassified_c__Bacteroidia	f__unclassified_c__Bacteroidia	g__unclassified_c__Bacteroidia	s__unclassified_c__Bacteroidia
OTU2949	p__Bacteroidota	c__Bacteroidia	o__Flavobacteriales	f__Cryomorphaceae	g__Owenweeksia	s__unclassified_g__Owenweeksia
OTU295	p__Bacteroidota	c__Ignavibacteria	o__Ignavibacteriales	f__Melioribacteraceae	g__IheB3-7	s__uncultured_bacterium_g__IheB3-7
OTU296	p__Bacteroidota	c__Bacteroidia	o__Flavobacteriales	f__Flavobacteriaceae	g__Muricauda	s__uncultured_bacterium_g__Muricauda
OTU2964	p__Bacteroidota	c__Bacteroidia	o__Chitinophagales	f__unclassified_o__Chitinophagales	g__unclassified_o__Chitinophagales	s__unclassified_o__Chitinophagales
OTU2965	p__Bacteroidota	c__Bacteroidia	o__Chitinophagales	f__Saprospiraceae	g__unclassified_f__Saprospiraceae	s__unclassified_f__Saprospiraceae
OTU2966	p__Bacteroidota	c__Bacteroidia	o__Flavobacteriales	f__unclassified_o__Flavobacteriales	g__unclassified_o__Flavobacteriales	s__unclassified_o__Flavobacteriales
OTU2967	p__Bacteroidota	c__Bacteroidia	o__Bacteroidales	f__Marinifilaceae	g__Marinifilum	s__Marinifilum_albidiflavum
OTU2973	p__Bacteroidota	c__Bacteroidia	o__Cytophagales	f__Cyclobacteriaceae	g__unclassified_f__Cyclobacteriaceae	s__unclassified_f__Cyclobacteriaceae
OTU2975	p__Bacteroidota	c__Bacteroidia	o__Chitinophagales	f__Saprospiraceae	g__Phaeodactylibacter	s__unclassified_g__Phaeodactylibacter
OTU2983	p__Bacteroidota	c__Bacteroidia	o__Flavobacteriales	f__Cryomorphaceae	g__Owenweeksia	s__unclassified_g__Owenweeksia
OTU2987	p__Bacteroidota	c__Bacteroidia	o__Flavobacteriales	f__Crocinitomicaceae	g__Lishizhenia	s__unclassified_g__Lishizhenia
OTU2996	p__Bacteroidota	c__Bacteroidia	o__Flavobacteriales	f__Flavobacteriaceae	g__Lutibacter	s__marine_bacterium_K20-20
OTU2999	p__Bacteroidota	c__Bacteroidia	o__Bacteroidales	f__Marinifilaceae	g__Marinifilum	s__Marinifilum_fragile_CECT_7942
OTU300	p__Bacteroidota	c__Bacteroidia	o__Chitinophagales	f__Saprospiraceae	g__Phaeodactylibacter	s__unclassified_g__Phaeodactylibacter
OTU3004	p__Bacteroidota	c__Bacteroidia	o__Flavobacteriales	f__Flavobacteriaceae	g__Mesonia	s__Ilumomonas_thalassia
OTU3020	p__Bacteroidota	c__Bacteroidia	o__Chitinophagales	f__Saprospiraceae	g__unclassified_f__Saprospiraceae	s__uncultured_bacterium_g__unclassified_f__Saprospiraceae
OTU3021	p__Bacteroidota	c__Bacteroidia	o__Flavobacteriales	f__Flavobacteriaceae	g__Psychroserpens	s__uncultured_bacterium_g__Psychroserpens
OTU3024	p__Bacteroidota	c__Bacteroidia	o__Chitinophagales	f__Saprospiraceae	g__Lewinella	s__uncultured_bacterium_g__Lewinella
OTU3031	p__Bacteroidota	c__Bacteroidia	o__Flavobacteriales	f__Flavobacteriaceae	g__Muricauda	s__unclassified_g__Muricauda
OTU3034	p__Bacteroidota	c__Bacteroidia	o__unclassified_c__Bacteroidia	f__unclassified_c__Bacteroidia	g__unclassified_c__Bacteroidia	s__unclassified_c__Bacteroidia
OTU3041	p__Bacteroidota	c__Bacteroidia	o__Bacteroidales	f__Marinilabiliaceae	g__unclassified_f__Marinilabiliaceae	s__uncultured_bacterium_g__unclassified_f__Marinilabiliaceae
OTU3042	p__Bacteroidota	c__Bacteroidia	o__Flavobacteriales	f__Flavobacteriaceae	g__Arenibacter	s__Arenibacter_latericius
OTU3043	p__Bacteroidota	c__Bacteroidia	o__unclassified_c__Bacteroidia	f__unclassified_c__Bacteroidia	g__unclassified_c__Bacteroidia	s__unclassified_c__Bacteroidia
OTU3044	p__Bacteroidota	c__Bacteroidia	o__Chitinophagales	f__Saprospiraceae	g__unclassified_f__Saprospiraceae	s__unclassified_f__Saprospiraceae
OTU3045	p__Bacteroidota	c__Bacteroidia	o__unclassified_c__Bacteroidia	f__unclassified_c__Bacteroidia	g__unclassified_c__Bacteroidia	s__unclassified_c__Bacteroidia
OTU3046	p__Bacteroidota	c__Bacteroidia	o__Flavobacteriales	f__Flavobacteriaceae	g__unclassified_f__Flavobacteriaceae	s__unclassified_f__Flavobacteriaceae
OTU3049	p__Bacteroidota	c__Bacteroidia	o__Chitinophagales	f__Saprospiraceae	g__unclassified_f__Saprospiraceae	s__uncultured_Sphingobacterium_sp._g__unclassified_f__Saprospiraceae
OTU3050	p__Bacteroidota	c__Bacteroidia	o__Sphingobacteriales	f__NS11-12_marine_group	g__unclassified_f__NS11-12_marine_group	s__unclassified_f__NS11-12_marine_group
OTU3052	p__Bacteroidota	c__Bacteroidia	o__Chitinophagales	f__unclassified_o__Chitinophagales	g__unclassified_o__Chitinophagales	s__bacterium_episymbiont_of_Kiwa_sp._g__unclassified_o__Chitinophagales
OTU3055	p__Bacteroidota	c__Bacteroidia	o__Chitinophagales	f__Saprospiraceae	g__unclassified_f__Saprospiraceae	s__unclassified_f__Saprospiraceae
OTU306	p__Bacteroidota	c__Bacteroidia	o__Chitinophagales	f__Saprospiraceae	g__unclassified_f__Saprospiraceae	s__unclassified_f__Saprospiraceae
OTU3060	p__Bacteroidota	c__Bacteroidia	o__Flavobacteriales	f__Flavobacteriaceae	g__Bizionia	s__unclassified_g__Bizionia
OTU3067	p__Bacteroidota	c__Bacteroidia	o__Flavobacteriales	f__unclassified_o__Flavobacteriales	g__unclassified_o__Flavobacteriales	s__unclassified_o__Flavobacteriales
OTU3074	p__Bacteroidota	c__Bacteroidia	o__Bacteroidales	f__Prolixibacteraceae	g__Mariniphaga	s__Mariniphaga_anaerophila
OTU3080	p__Bacteroidota	c__Bacteroidia	o__Flavobacteriales	f__Cryomorphaceae	g__Owenweeksia	s__unclassified_g__Owenweeksia
OTU3081	p__Bacteroidota	c__Bacteroidia	o__Chitinophagales	f__Saprospiraceae	g__Phaeodactylibacter	s__Phaeodactylibacter_xiamenensis
OTU3082	p__Bacteroidota	c__Rhodothermia	o__Rhodothermales	f__Rhodothermaceae	g__unclassified_f__Rhodothermaceae	s__uncultured_Sphingobacteriales_bacterium_g__unclassified_f__Rhodothermaceae
OTU3085	p__Bacteroidota	c__Bacteroidia	o__unclassified_c__Bacteroidia	f__unclassified_c__Bacteroidia	g__unclassified_c__Bacteroidia	s__unclassified_c__Bacteroidia
OTU3087	p__Bacteroidota	c__Bacteroidia	o__Chitinophagales	f__Saprospiraceae	g__Lewinella	s__Cladosiphon_okamuranus_g__Lewinella
OTU3091	p__Bacteroidota	c__Bacteroidia	o__Flavobacteriales	f__unclassified_o__Flavobacteriales	g__unclassified_o__Flavobacteriales	s__unclassified_o__Flavobacteriales
OTU3097	p__Bacteroidota	c__Bacteroidia	o__Chitinophagales	f__Saprospiraceae	g__unclassified_f__Saprospiraceae	s__unclassified_f__Saprospiraceae
OTU31	p__Bacteroidota	c__Bacteroidia	o__Sphingobacteriales	f__Lentimicrobiaceae	g__unclassified_f__Lentimicrobiaceae	s__uncultured_bacterium_g__unclassified_f__Lentimicrobiaceae
OTU3103	p__Bacteroidota	c__Bacteroidia	o__Flavobacteriales	f__Cryomorphaceae	g__Owenweeksia	s__uncultured_organism_g__Owenweeksia
OTU3106	p__Bacteroidota	c__Bacteroidia	o__Flavobacteriales	f__unclassified_o__Flavobacteriales	g__unclassified_o__Flavobacteriales	s__unclassified_o__Flavobacteriales
OTU3107	p__Bacteroidota	c__Bacteroidia	o__Bacteroidales	f__Muribaculaceae	g__unclassified_f__Muribaculaceae	s__unclassified_f__Muribaculaceae
OTU3109	p__Bacteroidota	c__Bacteroidia	o__unclassified_c__Bacteroidia	f__unclassified_c__Bacteroidia	g__unclassified_c__Bacteroidia	s__unclassified_c__Bacteroidia
OTU3121	p__Bacteroidota	c__Bacteroidia	o__Flavobacteriales	f__Flavobacteriaceae	g__unclassified_f__Flavobacteriaceae	s__unclassified_f__Flavobacteriaceae
OTU3124	p__Bacteroidota	c__Bacteroidia	o__Flavobacteriales	f__Flavobacteriaceae	g__Bizionia	s__Bizionia_paragorgiae
OTU3131	p__Bacteroidota	c__Bacteroidia	o__Flavobacteriales	f__Crocinitomicaceae	g__Crocinitomix	s__unclassified_g__Crocinitomix
OTU3132	p__Bacteroidota	c__Bacteroidia	o__Flavobacteriales	f__Flavobacteriaceae	g__unclassified_f__Flavobacteriaceae	s__unclassified_f__Flavobacteriaceae
OTU3135	p__Bacteroidota	c__Bacteroidia	o__Flavobacteriales	f__Flavobacteriaceae	g__Winogradskyella	s__unclassified_g__Winogradskyella
OTU3136	p__Bacteroidota	c__Bacteroidia	o__Bacteroidales	f__Bacteroidaceae	g__Bacteroides	s__uncultured_bacterium_g__Bacteroides
OTU3138	p__Bacteroidota	c__Bacteroidia	o__Flavobacteriales	f__Flavobacteriaceae	g__Winogradskyella	s__Winogradskyella_sp._RHA_55
OTU3140	p__Bacteroidota	c__Bacteroidia	o__Chitinophagales	f__unclassified_o__Chitinophagales	g__unclassified_o__Chitinophagales	s__unclassified_o__Chitinophagales
OTU3143	p__Bacteroidota	c__Bacteroidia	o__unclassified_c__Bacteroidia	f__unclassified_c__Bacteroidia	g__unclassified_c__Bacteroidia	s__unclassified_c__Bacteroidia
OTU3144	p__Bacteroidota	c__Bacteroidia	o__Chitinophagales	f__Saprospiraceae	g__Lewinella	s__Cladosiphon_okamuranus_g__Lewinella
OTU3150	p__Bacteroidota	c__Bacteroidia	o__Flavobacteriales	f__Crocinitomicaceae	g__Lishizhenia	s__Lishizhenia_caseinilytica
OTU3153	p__Bacteroidota	c__Bacteroidia	o__Chitinophagales	f__unclassified_o__Chitinophagales	g__unclassified_o__Chitinophagales	s__unclassified_o__Chitinophagales
OTU3154	p__Bacteroidota	c__Bacteroidia	o__Flavobacteriales	f__Crocinitomicaceae	g__unclassified_f__Crocinitomicaceae	s__unclassified_f__Crocinitomicaceae
OTU3156	p__Bacteroidota	c__Bacteroidia	o__Flavobacteriales	f__Crocinitomicaceae	g__Crocinitomix	s__uncultured_Flavobacteriia_bacterium_g__Crocinitomix
OTU3158	p__Bacteroidota	c__Bacteroidia	o__unclassified_c__Bacteroidia	f__unclassified_c__Bacteroidia	g__unclassified_c__Bacteroidia	s__unclassified_c__Bacteroidia
OTU3164	p__Bacteroidota	c__Bacteroidia	o__Flavobacteriales	f__Flavobacteriaceae	g__Arenibacter	s__unclassified_g__Arenibacter
OTU3172	p__Bacteroidota	c__Bacteroidia	o__Bacteroidales	f__Prolixibacteraceae	g__Sunxiuqinia	s__Sunxiuqinia_elliptica
OTU3178	p__Bacteroidota	c__Bacteroidia	o__Bacteroidales	f__Bacteroidaceae	g__Bacteroides	s__Bacteroides_caecimuris
OTU3184	p__Bacteroidota	c__Bacteroidia	o__Flavobacteriales	f__Flavobacteriaceae	g__unclassified_f__Flavobacteriaceae	s__unclassified_f__Flavobacteriaceae
OTU3189	p__Bacteroidota	c__Bacteroidia	o__Flavobacteriales	f__unclassified_o__Flavobacteriales	g__unclassified_o__Flavobacteriales	s__unclassified_o__Flavobacteriales
OTU3190	p__Bacteroidota	c__Bacteroidia	o__Flavobacteriales	f__Crocinitomicaceae	g__Crocinitomix	s__unclassified_g__Crocinitomix
OTU3200	p__Bacteroidota	c__Bacteroidia	o__Flavobacteriales	f__Crocinitomicaceae	g__Crocinitomix	s__unclassified_g__Crocinitomix
OTU3202	p__Bacteroidota	c__Bacteroidia	o__Flavobacteriales	f__unclassified_o__Flavobacteriales	g__unclassified_o__Flavobacteriales	s__unclassified_o__Flavobacteriales
[truncated: 4,202 more rows]

## Sheet: Table S9
Table S9 The KEGG metabolic pathway analysis based on 101 non-redundant Gaopeijiales genomes and MAGs. The presence of a pathway in MAGs is determined if over 75% of its steps are complete, whereas in genomes, 100% completion of the steps is required
[truncated: 97 more rows]
[truncated: 70 more columns]

[truncated: 5 more sheets: Table S10, Table S11, Table S12, Table S13, Table S14]
